# Supplementary material for: Cancer‐Specific RNA Modifications in Tumour‐Derived Extracellular Vesicles Promote Tumour Growth
Source: J Extracell Vesicles. 2025 May 6;14(5):e70083. doi: 10.1002/jev2.70083 (PMC12053886; doi:10.1002/jev2.70083)
Supplement: Supplementary file 2 — Supporting Information [file JEV2-14-e70083-s006.xlsx]

## Sheet: Sheet1
	Table S1, related to the Methods: The clinical and histopathological data of the specimens
	Stage		Lymph node metastasis
	Normal	76	(-)	38
	Ⅰ	6	(+)	38
	Ⅱ	29	Metastasis
	Ⅲ	27	(-)	64
	Ⅳ	13	(+)	12
	unknown	1	Recurrence
	Lymphatic invasion		(-)	44
	(-)	24	(+)	17
	(+)	52	unknown	15
	Vascular invasion
	(-)	22
	(+)	54
