# Supplementary material for: Cancer‐Specific RNA Modifications in Tumour‐Derived Extracellular Vesicles Promote Tumour Growth
Source: J Extracell Vesicles. 2025 May 6;14(5):e70083. doi: 10.1002/jev2.70083 (PMC12053886; doi:10.1002/jev2.70083)
Supplement: Supplementary file 3 — Supporting Information [file JEV2-14-e70083-s004.xlsx]

## Sheet: Sheet1
	Table S2, related to the Methods: List of nucleosides used in this study, abbreviations, and calibration curve range.
	Abbreviation	Full name	CAS No.	Calibration range (ng・mL-1)
	A	Adenosine	58-61-7	0.005-1
	m1A	1-methyladenosine	15763-06-1	0.0025-2.5
	m6A	N6-methyladenosine	1867-73-8	0.001-1
	i6A	N6-isopentenyladenosine	7724-76-7	0.0025-5
	t6A	N6-threonylcarbamoyladenosine	24719-82-2	0.01-5
	m6,6A	N6,N6-dimethyladenosine	2620-62-4	0.001-1
	m6t6A	N6-methyl-N6-threonylcarbamoyladenosine	39667-81-7	0.0025-1
	Am	2'-O-methyladenosine	2140-79-6	0.001-1
	m6Am	N6,2'-O-dimetyladenosine	57817-83-1	0.005-1
	I	Inosine	58-63-9	0.01-2.5
	m1I	1-metylinosine	2140-73-0	0.001-2.5
	Im	2'-O-methylinosine	3881-21-8	0.0025-5
	G	Guanosine	118-00-3	0.005-5
	m1G	1-methylguanosine	2140-65-0	0.0025-5
	m2G	N2-methylguanosine	2140-77-4	0.0005-2.5
	m7G	7-methylguanosine	20244-86-4	0.0025-2.5
	m2,2G	N2,N2-dimethylguanosine	2140-67-2	0.001-2.5
	Gm	2'-O-methylguanosine	2140-71-8	0.0025-2.5
	C	Cytidine	65-46-3	0.025-2.5
	m3C	3-methylcytidine	2140-64-9	0.0005-2.5
	m5C	5-methylcytidine	2140-61-6	0.001-5
	ac4C	N4-acetylcytidine	3768-18-1	0.001-2.5
	f5C	5-formylcytidine	148608-53-1	0.001-5
	hm5C	5-hydroxymethylcytidine	19235-17-7	0.005-5
	Cm	2'-O-methylcytidine	2140-72-9	0.0025-2.5
	U	Uridine	58-96-8	0.025-2.5
	m5U	5-methyluridine	1463-10-1	0.01-5
	ho5U	5-hydroxyuridine	957-77-7	0.5-10
	S2U	2-thiouridine	20235-78-3	0.025-5
	S4U	4-thiouridine	13957-31-8	0.25-5
	cm5U	5-carboxymethyluridine	20964-06-1	0.1-10
	mcm5U	5-methoxycarbonylmethyluridine	29428-50-0	0.01-5
	ncm5U	5-carboamoylmethyluridine	29569-30-0	0.01-5
	nchm5U	5-carbamoylhydroxymethyluridine	2450329-74-3	0.025-10
	(R)-mchm5U	(R)-5-(carboxyhydroxymethyl)uridine methyl ester	89665-84-9	0.25-10
	(S)-mchm5U	(S)-5-(carboxyhydroxymethyl)uridine methyl ester	89665-83-8	0.25-10
	mcm5S2U	5-methoxycarbonylmethyl-2-thiouridine	20299-15-4	0.025-5
	mnm5S2U	5-mehtylaminomethyl-2-thiouridine	32860-54-1	0.005-5
	Um	2'-O-methyluridine	2140-76-3	0.01-5
	m3Um	N3-methyl-2'-O-methyluridine	7103-27-7	0.0025-2.5
	m5Um	N5-methyl-2'-O-methyluridine	114952-97-5	0.005-2.5
	mcm5Um	5-methoxycarbonylmethyl-2'-O-methyluridine	60197-31-1	0.0025-2.5
	ncm5Um	5-carbamoylmethyl-2'-O-methyluridine	60197-30-0	0.01-1
	Y	Pseudouridine	1445-07-4	0.25-5
	D	Dihydrouridine	5627-05-4_	0.01-5
	m5D	5-methyldihydrouridine	23067-10-9	0.025-10
	dG15N5	2'-deoxyguanosine-15N5	312693-72-4	-
