# Supplementary material for: Cancer‐Specific RNA Modifications in Tumour‐Derived Extracellular Vesicles Promote Tumour Growth
Source: J Extracell Vesicles. 2025 May 6;14(5):e70083. doi: 10.1002/jev2.70083 (PMC12053886; doi:10.1002/jev2.70083)
Supplement: Supplementary file 4 — Supporting Information [file JEV2-14-e70083-s003.xlsx]

## Sheet: Sheet1
Table S3, related to Figure 2B, S4B: The effect of EVs on cytokine secretion in monocyte.
Monocyte cytokine array
(pg/ml)	Small normal Te-EVs -33	Small normal Te-EVs -34	Small normal Te-EVs -35	Small normal Te-EVs -37	Small tumor Te-EVs -33	Small tumor Te-EVs -34	Small tumor Te-EVs -35	Small tumor Te-EVs -37	Large normal Te-EVs -33	Large normal Te-EVs -34	Large normal Te-EVs -35	Large normal Te-EVs -37	Large tumor Te-EVs -33	Large tumor Te-EVs -34	Large tumor Te-EVs -35	Large tumor Te-EVs -37
IL-1a	1.32	1.02	1.05	1.18	3.06	1.99	4.9	3.87	1.05	0.87	1.18	1.12	3.01	1.87	4.59	3.2
IL-1b	4.75704	1.67697	1.82911	1.67697	7.49135	6.53969	71.5444	106.207	1.02626	0.882799	1.61923	2.31437	10.8181	11.699	30.8281	11.4331
IL-1ra	743.34	893.07	366.75	1221.34	1933.72	1950.45	3198.93	1897.72	1734.82	548.01	1086.03	917.51	3010.25	1927.93	5725.1	3397.34
IL-2	1.11806	0.582459	0.828456	1.17776	8.35505	2.85063	13.6837	10.3133	0.378408	0.0374817	1.32936	1.26833	5.23776	2.99179	11.5227	5.27699
IL-2Ra	N.D.	N.D.	N.D.	N.D.	N.D.	N.D.	N.D.	N.D.	N.D.	N.D.	N.D.	N.D.	N.D.	N.D.	2.94	N.D.
IL-3	N.D.	N.D.	0.01	0.01	0.01	N.D.	0.01	0.05	N.D.	N.D.	0.03	N.D.	0.01	N.D.	0.03	N.D.
IL-4	7.27548	5.59441	4.96683	8.83035	6.69851	7.20023	8.75512	6.99955	7.20023	4.59018	7.60155	7.20023	8.88049	10.5602	8.12822	8.30376
IL-5	N.D.	N.D.	N.D.	N.D.	N.D.	N.D.	N.D.	N.D.	N.D.	N.D.	N.D.	N.D.	N.D.	N.D.	N.D.	N.D.
IL-6	44.76	16.58	4.76	3.72	974.33	240.15	1840.27	992.56	1.17	1.83	9.3	12.53	1164.17	369.94	800.38	856.49
IL-7	N.D.	N.D.	N.D.	N.D.	N.D.	N.D.	N.D.	N.D.	N.D.	N.D.	N.D.	N.D.	N.D.	N.D.	N.D.	N.D.
IL-8	9065.27	5274.43	5153.63	4891.99	7678.33	12729.5	8555.39	8030.52	3168.01	2230.39	7557.66	7132.23	11207.4	13762.8	8011.25	2609.34
IL-9	4.91	3.4	2.24	2.44	8.26	5.91	8.54	6.56	3.07	1.95	3.29	5.28	8.47	7.36	17.68	7.91
IL-10	17.9373	18.9162	12.6424	7.38835	676.13	426.956	994.66	858.665	4.64133	3.45377	22.3184	33.3931	532.562	203.736	1494.52	985.479
IL-12(p70)	0.2	0.2	0.001	0.12	1.22	0.95	2.41	2.41	0.01	0.001	0.001	0.16	1.49	0.38	6.98	1.22
IL-12(p40)	N.D.	N.D.	N.D.	N.D.	N.D.	N.D.	N.D.	N.D.	N.D.	N.D.	N.D.	N.D.	N.D.	N.D.	N.D.	N.D.
IL-13	N.D.	N.D.	N.D.	N.D.	N.D.	N.D.	N.D.	N.D.	N.D.	N.D.	N.D.	N.D.	N.D.	N.D.	N.D.	N.D.
IL-15	N.D.	N.D.	N.D.	N.D.	N.D.	N.D.	N.D.	N.D.	N.D.	N.D.	N.D.	N.D.	N.D.	N.D.	N.D.	N.D.
IL-16	203.309	136.179	132.278	168.324	158.416	188.17	186.236	180.237	205.921	175.756	191.4	175.756	225.002	192.694	218.394	211.16
IL-17A	N.D.	N.D.	N.D.	N.D.	0.02	0.01	0.03	0.01	N.D.	N.D.	N.D.	N.D.	0.01	N.D.	0.05	N.D.
IL-18	0.86	0.82	0.78	0.59	0.87	0.88	1.16	0.61	0.83	0.67	1.31	0.73	1.15	0.85	2.02	0.98
CXCL1	1635.44	580.011	560.153	339.859	2526.35	3737.97	4876.96	12422.2	166.966	90.2166	1060.09	1346.35	5657.26	6115.73	7242.43	8853.48
CXCL2	484.258	182.249	182.668	251.721	1641.87	1309.92	3980.1	7278.92	101.565	60.126	372.822	367.653	2327	2434.07	3752.11	3700.47
CXCL5	1162.81	277.031	307.615	326.767	2317.63	4455.48	34463.9	51108.6	182.009	125.518	763.078	519.57	20734.5	7178.95	27175.6	41588
CXCL6	4.97337	N.D.	N.D.	N.D.	11.8331	6.79902	50.0153	252.617	N.D.	N.D.	0.584765	2.88169	33.0858	20.031	58.1388	92.8892
CXCL9	17.4044	7.01658	6.84899	8.54656	424.059	35.386	283.246	139.662	5.20295	4.88088	17.2164	26.2977	68.5268	64.5213	159.874	29.8922
CXCL10	1203.07	132.26	57.3485	69.682	4608.36	573.485	998.93	143.412	26.9187	16.1883	165.681	284.39	853.304	3811.73	1146.98	123.529
CXCL11	6.24403	1.11177	0.738377	0.562703	171.143	3.89787	34.5963	5.75414	0.193071	0.102939	1.02655	1.21992	21.0524	28.5469	76.1025	2.43197
CXCL12	4.91351	2.14799	2.70492	2.51599	11.8547	7.26771	17.271	18.5277	1.66536	1.49723	2.14799	3.54141	11.8547	10.399	17.1978	8.30286
CXCL13	4.29993	2.00221	0.744183	0.600405	1149.63	519.569	393.271	78.3719	0.18668	0.194633	1.69394	2.55492	440.833	170.897	658.589	426.504
CXCL16	388.859	312.61	308.041	391.656	292.531	366.456	342.993	375.899	321.558	296.559	354.421	357.69	320.231	374.151	345.947	377.212
CCL1	16.7337	12.1652	31.3358	13.9383	29.367	20.3393	47.9155	62.5932	4.56916	5.63252	22.035	9.64109	41.1041	34.9164	45.7872	35.5637
CCL2	37.1402	11.1967	8.3689	4.71955	196.061	145.271	185.069	111.283	7.80795	4.31508	10.4683	16.3626	271.442	131.115	194.657	151.466
CCL3	10.8294	12.6167	11.7453	12.571	149.774	95.4641	909.125	1291.25	7.05374	2.92338	22.766	22.2793	152.194	53.8939	1265.79	366.81
CCL4	44.62	84.52	50.47	68.1	290.21	239.48	660.39	842.18	39.54	17.55	143.45	168.2	477.03	151.56	2778.55	496.86
CCL5	92.24	98.96	68.1	110.19	254.82	136.75	457.83	67.96	71.6	39.87	127.51	84.44	214.84	127.18	916.58	180.87
CCL7	8.4079	4.87575	5.15811	5.73003	53.2304	24.5974	108.79	93.4584	2.71821	1.25784	9.02338	6.60469	53.2304	29.7399	85.4945	40.4386
CCL8	102.67	15.077	4.49849	1.97608	408.167	323.42	85.5079	8.89394	0.835425	0.43826	5.78044	33.2826	550.913	1140.91	287.285	45.825
CCL11	3.29705	2.829	4.00613	3.33921	9.0944	5.14464	13.1441	9.9926	2.69987	1.95328	3.92349	4.45728	7.9574	5.58383	11.4336	7.22791
CCL13	10.4053	3.93402	5.0501	4.55187	23.8378	21.7079	49.4131	63.4239	2.82498	2.30016	7.01412	8.41461	35.9118	36.499	43.4301	50.9899
CCL15	35.5722	25.3375	23.0523	4.34112	315.702	130.912	78.0013	10.6334	6.71315	2.93842	48.6765	31.2356	185.374	212.165	136.506	38.1834
CCL17	2.00939	N.D.	N.D.	N.D.	68.1134	23.4627	174.143	110.74	N.D.	N.D.	2.58702	1.4143	45.0711	15.2982	79.7314	43.5693
CCL19	5.67471	3.75013	3.44226	3.36595	119.649	15.928	111.836	59.7918	1.35932	0.909942	4.062	4.37767	36.7322	16.4148	59.3144	20.9941
CCL20	1.13933	0.560902	0.741434	0.779113	19.4503	13.8519	147.184	307.727	0.281358	0.179104	1.70647	1.00507	125.759	19.4952	573.959	183.505
CCL21	161.171	80.1706	83.4271	104.962	678.758	431.673	846.945	1693.02	30.0176	N.D.	135.604	138.245	643.961	428.357	768.669	399.73
CCL22	325.369	379.08	650.154	463.891	298.781	462.984	941.317	722.914	516.004	272.033	524.744	468.32	876.098	568.295	1027.47	533.538
CCL23	76.9957	186.48	128.041	23.7561	1530.84	1378.99	2002.79	1073.64	12.4297	6.43411	186.95	358.313	1631.87	1382.75	2263	1679.06
CCL24	N.D.	4151.62	3341.6	N.D.	1334.31	2923	2628.69	2368.56	N.D.	3404.3	N.D.	N.D.	3688.62	N.D.	2446.19	3941.26
CCL25	46.5036	24.612	32.3819	28.6388	238.321	105.949	445.104	370.612	28.6388	19.9794	45.5867	40.1779	205.741	110.437	410.913	187.647
CCL26	8.21665	4.16992	4.64103	5.12309	32.6413	17.1105	62.7744	47.2645	3.59743	2.82944	9.03772	5.99128	21.8681	14.7569	53.1446	28.8255
CCL27	2.02687	0.709215	0.550555	0.403842	5.3414	4.80322	5.11786	4.52489	0.328117	0.435332	0.602185	1.55439	5.76355	5.53512	6.80543	1.88147
CX3CL1	8.62236	4.37115	5.56826	6.1624	85.6463	42.5103	334.512	459.697	3.09204	1.89805	9.74358	8.11236	219.617	58.9374	723.029	275.301
TNF-a	310.24	731.56	250.43	379.75	8634.79	5897.7	9050.26	4730.77	70.67	67.85	415.95	626.6	10473.6	2745.72	8122.57	7922.15
TNF-b	3.94	2.35	0.75	1.03	5.66	3.44	7.3	3.33	1.89	1.05	1.57	3.25	5.76	5.08	11.48	5.45
IFN-a2	N.D.	N.D.	N.D.	N.D.	N.D.	N.D.	N.D.	N.D.	N.D.	N.D.	N.D.	N.D.	N.D.	N.D.	N.D.	N.D.
IFN-g	3.14	4.58	1.93	6.49	17.12	12.87	18.1	11.26	7.79	2.42	5.51	5.04	21.15	9.39	28.54	16.29
TRAIL	16.91	9.68	5.23	6.97	42.72	28.56	84.93	45.87	6.24	3.97	11.08	8.86	49.79	45.48	77.54	47.62
VEGF	N.D.	N.D.	N.D.	N.D.	29.87	12.38	101.08	40	N.D.	N.D.	0.05	0.46	41.81	10.77	383.82	107.91
MIF	3010.75	2490.87	3099.64	1922.6	3612.1	2132.04	2734.78	3206.99	4178.44	7190.57	5456.46	1730.72	5779.67	1582.84	8980.63	2842.04
GM-CSF	1.91585	2.0191	1.61074	2.76065	13.6383	7.30812	29.4349	27.3586	2.86902	2.22772	3.41898	4.32393	15.6712	10.0843	35.781	12.9695
G-CSF	20.81	13.7	5.57	8.52	94.31	61.67	630.17	768.9	10	0.85	16.04	16.14	122.05	56.48	762.51	248.58
M-CSF	N.D.	N.D.	N.D.	N.D.	N.D.	N.D.	N.D.	N.D.	N.D.	N.D.	N.D.	N.D.	N.D.	N.D.	N.D.	N.D.
b-NGF	N.D.	N.D.	N.D.	0.01	0.56	0.25	0.65	0.27	N.D.	N.D.	N.D.	0.04	0.5	0.08	1.2	0.39
FGF basic	N.D.	N.D.	N.D.	N.D.	N.D.	N.D.	N.D.	N.D.	N.D.	N.D.	N.D.	N.D.	N.D.	N.D.	N.D.	N.D.
HGF	9.79	8.53	2.14	8.84	13.34	8.84	10.56	8.84	32.81	5.57	11.01	15.31	11.46	7.23	24.29	11.01
LIF	N.D.	N.D.	N.D.	N.D.	1.71	0.02	4.31	1.71	N.D.	N.D.	N.D.	N.D.	1.71	N.D.	9.52	1.19
PDGF-bb	N.D.	N.D.	N.D.	N.D.	4.26	1.34	7.9	1.46	N.D.	N.D.	N.D.	N.D.	6.38	0.29	44.15	6.75
SCF	0.13	N.D.	N.D.	N.D.	1.47	0.67	2.52	1.77	N.D.	N.D.	0.01	N.D.	1.42	0.87	3.85	1.63
SCGF-b	190.63	273.55	N.D.	192.21	N.D.	48.99	N.D.	N.D.	392.57	N.D.	171.24	271.41	187.45	70.04	307.21	299.58
