# Supplementary material for: Cancer‐Specific RNA Modifications in Tumour‐Derived Extracellular Vesicles Promote Tumour Growth
Source: J Extracell Vesicles. 2025 May 6;14(5):e70083. doi: 10.1002/jev2.70083 (PMC12053886; doi:10.1002/jev2.70083)
Supplement: Supplementary file 5 — Supporting Information [file JEV2-14-e70083-s005.xlsx]

## Sheet: Sheet1
Table S4, related to Figure 2C, S4C: The effect of EVs on cytokine secretion in monocyte-derived macrophage.
Monocyte-derived macrophage (MDM) cytokine array
(pg/ml)	Small normal Te-EVs -33	Small normal Te-EVs -34	Small normal Te-EVs -35	Small normal Te-EVs -37	Small tumor Te-EVs -33	Small tumor Te-EVs -34	Small tumor Te-EVs -35	Small tumor Te-EVs -37	Large normal Te-EVs -33	Large normal Te-EVs -34	Large normal Te-EVs -35	Large normal Te-EVs -37	Large tumor Te-EVs -33	Large tumor Te-EVs -34	Large tumor Te-EVs -35	Large tumor Te-EVs -37
IL-1a	2.79	2.83	3.48	0.75	4.59	4.69	8.74	8.35	2.4	2.61	2.79	2.65	6.61	2.23	8.67	5.96
IL-1b	9.64542	8.73609	8.32199	8.07568	11.3095	13.542	43.5472	23.7488	7.84729	8.60309	7.71743	7.65269	12.4145	9.6284	33.4002	22.012
IL-1ra	8376.45	10685.7	10243.4	135.5	5620.91	12701.4	7388.19	5552.51	12183.1	10173.5	12340.1	9492.54	9681.8	10718.9	11401.7	5553.43
IL-2	34.1566	33.935	35.3243	36.8367	34.8786	44.5167	66.0493	54.5848	38.8152	37.4563	36.3312	33.935	52.4064	43.8757	58.2544	53.8567
IL-2Ra	N.D.	N.D.	N.D.	N.D.	N.D.	1.69	3.53	4.05	N.D.	N.D.	N.D.	N.D.	N.D.	N.D.	3.06	N.D.
IL-3	0.02	0.02	0.03	N.D.	0.04	0.04	0.09	0.06	0.02	0.02	0.02	0.01	0.06	0.01	0.08	0.12
IL-4	22.4949	21.5415	17.4537	19.3594	20.9896	22.796	20.6134	20.1368	22.4698	24.2766	21.0398	19.2842	26.4608	21.0398	23.8248	23.2978
IL-5	N.D.	N.D.	N.D.	N.D.	N.D.	N.D.	3.82	N.D.	N.D.	N.D.	N.D.	N.D.	N.D.	N.D.	3.48	N.D.
IL-6	75.8886	59.981	49.0916	43.2438	807.406	1062.81	4252.4	2599.02	47.1741	63.7347	45.1193	42.0821	569.552	57.8752	4477.8	2297.43
IL-7	N.D.	N.D.	N.D.	N.D.	N.D.	N.D.	0.66	N.D.	N.D.	N.D.	N.D.	N.D.	N.D.	N.D.	N.D.	N.D.
IL-8	9069.89	9310.26	8510.01	8436.89	8079	8605.39	7015.76	6320.45	9343.99	9111.63	9203.05	8277.25	9230.28	9042.22	6252.5	2255.83
IL-9	8.68	9.61	9.9	0.17	15.34	20.45	18.02	20.1	11.69	7.5	8.33	7.98	16.67	12.78	24.25	12.54
IL-10	65.8365	72.5574	69.297	81.6327	91.7985	78.2697	88.2142	89.3974	79.6017	59.4051	69.4337	68.9419	67.8505	63.0445	70.8566	85.1533
IL-12(p70)	N.D.	N.D.	N.D.	N.D.	N.D.	N.D.	N.D.	N.D.	N.D.	N.D.	N.D.	N.D.	N.D.	N.D.	N.D.	N.D.
IL-12(p40)	6.34	4.54	6.98	0	8.63	14.26	90.57	26.54	4.92	5.12	4.35	3.7	9.9	4.44	51.01	12.82
IL-13	N.D.	N.D.	N.D.	N.D.	N.D.	N.D.	0.01	N.D.	N.D.	N.D.	N.D.	N.D.	N.D.	N.D.	N.D.	N.D.
IL-15	N.D.	N.D.	N.D.	N.D.	N.D.	N.D.	N.D.	N.D.	N.D.	N.D.	N.D.	N.D.	N.D.	N.D.	N.D.	N.D.
IL-16	122.899	120.468	111.407	111.407	120.67	148.592	168.324	163.254	121.48	124.727	110.806	101.054	163.254	132.893	161.359	152.762
IL-17A	0.05	0.05	0.06	0	0.12	0.12	0.19	0.17	0.04	0.03	0.04	0.04	0.08	0.04	0.14	0.09
IL-18	0.82	0.8	1.24	0.1	0.98	0.96	1.28	0.71	0.84	0.77	1.66	0.75	0.95	0.81	1.8	0.77
CXCL1	562.509	565.004	408.606	441.343	1951.5	1829.84	3402.1	4363.91	461	464.182	457.279	447.819	1623.77	541.5	5492.55	4874.58
CXCL2	343.91	273.49	362.846	199.051	683.59	825.278	3062.82	2486.01	283.876	249.957	258.364	205.194	1191.62	316.371	3671.34	1851.94
CXCL5	14214.4	14338.1	10202.3	10363.8	22391.3	24560.2	25203.6	41396.5	11639.1	10183.9	11431.6	10433.2	12796.1	11426.9	22797.3	35998.8
CXCL6	35.4154	29.5793	32.8737	30.6435	47.7161	40.6888	84.3695	99.1393	30.3244	31.8125	34.2514	32.8737	43.4207	36.4723	70.2568	76.6523
CXCL9	1250.96	1292.98	1262.19	1343.25	1215.08	1309.26	1480.02	1380.75	1181.33	1264.17	1290	1331.24	1565.73	1301.62	1209.5	1294.64
CXCL10	42.1484	41.4296	38.6478	40.1951	141.997	331.766	970.622	119.15	38.7511	42.4562	37.924	35.9539	168.115	43.0712	387.882	57.3485
CXCL11	4.7687	5.38436	4.9353	4.38394	6.21502	6.77017	12.9085	10.7029	5.15898	4.99106	4.7687	4.30224	8.72816	3.79124	10.3214	7.12498
CXCL12	55.241	47.025	45.9166	44.083	57.0757	67.5615	87.3346	83.9219	56.4948	58.047	47.7674	44.3569	69.3825	51.8986	84.9849	73.264
CXCL13	6.94854	6.1309	5.9348	6.22972	6.84612	8.44695	10.6217	12.1282	6.47902	6.31661	6.02034	5.66858	8.58408	7.27179	11.8828	9.56386
CXCL16	537.434	552.016	508.974	523.288	504.346	586.772	503.28	550.07	552.867	506.243	537.273	526.004	557.173	584.005	532.452	513.454
CCL1	3515.65	3498.67	2668.36	2603.47	7373.24	8385.51	10557.2	9835.3	5244.64	4942.55	2176.07	3200.46	7906.05	7895.98	7342.78	7743.73
CCL2	513.883	608.537	380.424	337.015	2035.17	2296.4	1980.2	2794.78	221.077	273.192	399.616	330.404	833.541	277.676	1645.2	2239.75
CCL3	150.75	139.09	147.32	4.45	142.4	151.07	148.66	92.23	150.77	147.27	143.3	145.49	144.46	148.9	146.87	144.75
CCL4	1491.38	1013.23	1053.74	39.65	1715.25	3756.59	N.D.	1355.14	2086.87	1227.96	1050.45	917.98	N.D.	1744.56	N.D.	21719.3
CCL5	102.1	81.16	94.31	0	347.48	546.62	4038.05	1184.69	145.28	103.99	60.69	54.05	1997.37	184.07	6612.3	1908.58
CCL7	1245.69	1357.12	703.056	499.217	3238.36	2896.89	2220.72	4117.23	500.378	620.385	766.172	746.892	1023.52	616.779	2540.4	3659.96
CCL8	28.3085	24.9924	14.7324	9.81567	290.797	451.441	1096.73	367.879	9.23272	12.6156	15.4621	12.4505	140.074	13.8798	417.11	136.526
CCL11	30.7114	30.3142	29.3854	32.0978	30.0491	33.7411	38.2728	36.6159	31.8671	30.8437	29.7174	28.8534	35.7035	32.4929	39.6326	35.6382
CCL13	24.4242	25.5764	17.8526	15.3992	73.3787	96.988	108.187	138.451	19.699	21.2514	22.6136	20.2693	60.9242	24.0816	128.134	85.6073
CCL15	89.2831	54.9038	64.7238	37.2321	342.773	232.191	522.848	317.533	58.0935	47.804	72.6845	29.9951	546.334	94.7286	794.892	335.53
CCL17	N.D.	N.D.	N.D.	N.D.	N.D.	N.D.	52436.6	N.D.	N.D.	N.D.	N.D.	N.D.	N.D.	N.D.	N.D.	N.D.
CCL19	612.317	551.974	573.396	570.327	595.978	646.253	670.674	653.389	636.7	566.07	594.091	623.019	525.301	636.873	610.077	622.155
CCL20	8.01925	6.60203	6.95789	6.60203	15.8381	19.4727	327.161	190.191	7.68435	7.96612	6.75393	6.35095	159.749	12.7755	1067.15	211.782
CCL21	1315.12	1369.39	1285.52	1218.96	1531.23	1611.5	1787.87	2130.71	1352.79	1285.52	1434	1200.45	1623.11	1346.54	1870.69	1621.18
CCL22	9459.29	8304.11	6908.89	8124.11	5881.88	8965.04	6535.79	9807.34	11285.8	9791.47	9009.36	8711.91	9453.88	10912.3	7284.31	7236.31
CCL23	350.699	401.784	308.237	295.531	486.064	681.045	893.487	875.221	452.372	434.243	388.582	356.896	677.877	476.145	963.311	1089.4
CCL24	N.D.	N.D.	5197.81	N.D.	3126.19	N.D.	7636.52	N.D.	N.D.	N.D.	N.D.	4255.36	N.D.	N.D.	N.D.	N.D.
CCL25	1673.02	1629.89	1491.71	1576.38	1757.94	2113.73	2338.44	2366.8	1707.73	1633.12	1552.98	1477.02	2170.21	1870.57	2542.47	2216.61
CCL26	185.152	182.981	151.663	159.499	185.423	203.826	250.157	267.733	179.467	174.091	156.354	151.404	228.004	179.198	272.761	234.286
CCL27	5.27725	5.24527	5.82929	4.46367	9.89387	11.5332	16.0521	14.7127	4.49425	5.37355	4.80322	4.61715	10.7438	5.27725	14.0765	11.2155
CX3CL1	942.778	959.563	1058.9	1153.18	979.977	1015.09	1584.09	1387.75	987.629	987.629	1134.37	1028.35	1447.32	905.714	2442.8	1438.81
TNF-a	551.05	334.99	448.584	241.614	968.931	1259.91	33504.9	4618.95	443.361	433.089	264.699	224.688	4317.39	539.644	N.D.	2718.14
TNF-b	6.93	6.72	7.18	N.D.	10.36	15.89	15.78	14.21	8.58	5.21	5.78	4.92	15.03	8.23	21.15	8.45
IFN-a2	N.D.	N.D.	0.06	N.D.	2.41	2.41	3.63	3.6	N.D.	N.D.	N.D.	N.D.	1.8	N.D.	3.44	1.28
IFN-g	217.893	195.92	201.495	190.833	241.904	263.386	321.189	300.228	209.434	206.626	209.903	191.294	291.563	232.585	342.372	287.369
TRAIL	429.02	449.45	276.96	2.86	1123.63	923.46	948.37	982.57	120.45	133.75	264.48	206.88	370.33	144.84	933.4	1210.64
VEGF	22.7	24.93	25.25	199.41	21.13	47	49.64	147.02	24.93	21.76	18.99	21.76	35.72	18.99	64.59	29.87
MIF	938.414	818.321	656.511	740.883	1655.38	892.599	2512.87	1457.19	830.639	1135.45	1804.3	491.944	6205.94	1118.29	6449.17	1632.65
GM-CSF	N.D.	N.D.	N.D.	N.D.	N.D.	N.D.	N.D.	N.D.	N.D.	N.D.	N.D.	N.D.	N.D.	N.D.	N.D.	N.D.
G-CSF	270.74	303.54	233.63	17.48	478.94	579.9	663.17	876.39	159.2	154.87	182.9	189.62	244.47	150.73	505.99	553.29
M-CSF	6.6	6.13	6.31	N.D.	6.39	5.62	5.47	0	5.76	5.75	6.11	6.05	5.73	5.86	5.65	4.87
b-NGF	1.01	1.2	1.28	N.D.	2.2	2.2	2.99	2.43	1.05	0.79	0.93	0.79	1.62	0.68	2.92	1.68
FGF basic	N.D.	N.D.	N.D.	N.D.	N.D.	N.D.	N.D.	N.D.	N.D.	N.D.	N.D.	N.D.	N.D.	N.D.	N.D.	N.D.
HGF	4.54	5.22	5.13	N.D.	8.43	12.03	17.12	19.13	3.91	4.22	5.57	3.6	8.53	4.54	21.23	12.62
LIF	12.08	12.08	11.21	N.D.	19.9	27.65	43	50.31	7.63	8.97	8.43	8.29	22.41	8.56	51.97	27.47
PDGF-bb	4.43	9.09	7.13	N.D.	13.83	15.21	15.67	33.46	4.43	5.83	4.94	4.94	10.33	5.29	23.61	16.38
SCF	12.54	13.2	10.36	N.D.	32.36	20.44	29.2	25.89	3.85	4.71	7.53	9.09	11.16	4.71	21.99	29.12
SCGF-b	2683.01	2811.06	2716.74	N.D.	2307.45	2987.44	1563.77	2285.7	3213.93	2690.67	3030.6	2633.48	1964.23	2536.9	1924.17	2841.47
