# Supplementary material for: Cancer‐Specific RNA Modifications in Tumour‐Derived Extracellular Vesicles Promote Tumour Growth
Source: J Extracell Vesicles. 2025 May 6;14(5):e70083. doi: 10.1002/jev2.70083 (PMC12053886; doi:10.1002/jev2.70083)
Supplement: Supplementary file 6 — Supporting Information [file JEV2-14-e70083-s007.xlsx]

## Sheet: Sheet1
Table S5, related to Figure 2O: The effect of EVs on cytokine secretion in RAW264.7 cells.
RAW264.7 cytokine array
(pg/ml)	PBS n=1	PBS n=2	PBS n=3	PBS n=4	sgControl EVs n=1	sgControl EVs n=2	sgControl EVs n=3	sgControl EVs n=4	sgAlkbh5 EVs n=1	sgAlkbh5 EVs n=2	sgAlkbh5 EVs n=3	sgAlkbh5 EVs n=4
IL-1a	15.08	13.51	12.395	11.3	47.795	41.515	39.165	40.24	45	40.235	45.095	40.66
IL-1b	7.6	7.06	3.17	1.825	94.015	88.2	102.655	90.435	82.835	87.365	64.475	84.655
IL-2	9.845	9.475	8.365	6.33	37.86	36.24	33.095	38.335	32.525	32.24	36.62	32.05
IL-3	5.73	5.73	4.61	4.195	19.69	19.69	17.24	21.04	17.31	16.865	19.165	15.02
IL-4	6.395	6.315	5.755	6.235	11.93	9.34	9.255	10.995	8.005	9.575	10.025	8.855
IL-5	0.98	1.03	0.725	0.88	3.485	3.105	2.72	3.415	2.77	2.925	3.28	2.62
IL-6	3.25	2.14	1.11	1.67	674.705	303.285	239.105	731.115	141.885	150.455	135.41	139.415
IL-9	21.665	20.385	14.74	15.62	77.55	73.63	60.625	76.24	68.38	52.06	60.62	58.035
IL-10	45.865	47.96	43.78	41.16	99.47	83.1	83.61	97.94	77.45	79.505	93.85	80.525
IL-12(p40)	24.49	19.275	15.285	14.455	165.18	95.045	92.215	112.06	75.475	54.5	59.57	63.56
IL-12(p70)	9.81	8.18	8.455	8.82	20.39	15.935	15.84	14.735	17.415	13.09	16.67	13.085
IL-13	261.805	229.63	197.335	197.32	761.83	688.61	640.38	611.04	730.455	629.925	724.195	644.605
IL-17A	3.065	2.59	1.745	1.53	7.805	7.155	6.47	8.33	6.41	6.115	6.73	5.95
CXCL1	4.33	3.89	3.395	2.955	76.4	26.68	28.53	26.88	19.29	20.785	18.39	20.785
CCL2	N.D.	190567	56781.5	38344.4	N.D.	N.D.	N.D.	N.D.	N.D.	N.D.	N.D.	N.D.
CCL3	N.D.	N.D.	N.D.	N.D.	N.D.	N.D.	N.D.	N.D.	N.D.	N.D.	N.D.	N.D.
CCL4	N.D.	N.D.	N.D.	N.D.	N.D.	N.D.	N.D.	N.D.	N.D.	N.D.	N.D.	N.D.
CCL5	N.D.	N.D.	N.D.	N.D.	N.D.	N.D.	N.D.	N.D.	N.D.	N.D.	N.D.	N.D.
CCL11	22.965	20.625	14.99	13.735	42.11	42.11	35.895	35.435	47.07	34.035	41.335	33.41
TNF-a	49.35	41.435	43.61	28.52	37169.4	40344.2	48140.8	53942.2	23209.4	24914.5	32510.6	26704.6
G-CSF	393.085	312.88	50.375	19.195	87146.3	72305.3	69861.8	78924.4	88810.3	61660.7	62292.6	59460.1
GM-CSF	27.81	23.45	17.21	13.445	2515.23	3710.5	2974.88	4097.9	2572.25	957.6	2405.75	993.795
IFN-g	8.6	7.405	5.475	4.74	28.085	25.305	21.615	19.785	26.85	21.005	24.995	19.475
