# Supplementary material for: Cancer‐Specific RNA Modifications in Tumour‐Derived Extracellular Vesicles Promote Tumour Growth
Source: J Extracell Vesicles. 2025 May 6;14(5):e70083. doi: 10.1002/jev2.70083 (PMC12053886; doi:10.1002/jev2.70083)
Supplement: Supplementary file 7 — Supporting Information [file JEV2-14-e70083-s002.xlsx]

## Sheet: Sheet1
Table S6, related to Figure 5A: Small RNA seq analysis in Te-EVs.
				Small tumor Te-EVs vs Small normal Te-EVs			Large tumor Te-EVs vs Large normal Te-EVs
Gene ID	Accession	Description	Gene Type	Fold Change	t-test p-value	p-value (Benjamini- Hochberg FDR for all Small RNA)	Fold Change.	t-test. p-value	p-value. (Benjamini- Hochberg FDR for all Small RNA)
chr1.trna1	trna1	Type: Val;Anticodon: CAC at 34-36 (17052094-17052096);Score: 30.83	tRNA	-5.41404	0.0212498	0.395618	-6.57419	0.00185905	0.324941
chr1.trna10	trna10	Type: Asn;Anticodon: GTT at 35-37 (143690062-143690064);Score: 49.96	tRNA	-1.48124	0.146701	1	-1.5349	0.187968	1
chr1.trna100	trna100	Type: Phe;Anticodon: GAA at 34-36 (149287397-149287395);Score: 32.35	tRNA	-3.33424	0.0139067	0.309873	-2.44498	0.0723146	1
chr1.trna101	trna101	Type: Asn;Anticodon: GTT at 35-37 (149284542-149284540);Score: 51.19	tRNA	-2.42594	0.157572	1	-1.22529	0.200487	1
chr1.trna102	trna102	Type: Glu;Anticodon: TTC at 34-36 (149278824-149278822);Score: 35.32	tRNA	-1.87265	0.0190452	0.367907	-1.876	0.148106	1
chr1.trna103	trna103	Type: Asn;Anticodon: GTT at 35-37 (149230609-149230607);Score: 77.16	tRNA	-3.15462	0.0452505	0.678758	-1.03435	0.340893	1
chr1.trna104	trna104	Type: Asn;Anticodon: GTT at 35-37 (149211987-149211985);Score: 41.72	tRNA	-1.34469	0.153891	1	1.03434	0.886381	1
chr1.trna105	trna105	Type: Glu;Anticodon: TTC at 34-36 (149161666-149161664);Score: 41.70	tRNA	-1.7573	0.311612	1	-2.30388	0.0324747	1
chr1.trna106	trna106	Type: His;Anticodon: GTG at 34-36 (149155866-149155864);Score: 61.09	tRNA	-1.71747	0.222337	1	-2.60546	0.0145882	0.768853
chr1.trna107	trna107	Type: Asn;Anticodon: GTT at 35-37 (148760395-148760393);Score: 80.52	tRNA	-11.563	2.51734e-05	0.00962883	-3.56711	0.0168339	0.824698
chr1.trna108	trna108	Type: Asn;Anticodon: GTT at 35-37 (148598353-148598351);Score: 80.52	tRNA	-11.563	2.51734e-05	0.00962883	-3.56711	0.0168339	0.824698
chr1.trna109	trna109	Type: Asn;Anticodon: GTT at 35-37 (147851099-147851097);Score: 34.29	tRNA	-1	1	1	-1	1	1
chr1.trna11	trna11	Type: Asn;Anticodon: GTT at 35-37 (144301645-144301647);Score: 60.57	tRNA	-1.39198	0.362683	1	-1.18749	0.391018	1
chr1.trna110	trna110	Type: Glu;Anticodon: TTC at 34-36 (147781068-147781066);Score: 43.43	tRNA	-2.79364	0.0108394	0.268155	-3.13495	0.031733	1
chr1.trna111	trna111	Type: His;Anticodon: GTG at 34-36 (147774883-147774881);Score: 64.63	tRNA	-1.33606	0.420926	1	-1.77858	0.157293	1
chr1.trna112	trna112	Type: Gln;Anticodon: CTG at 34-36 (147737420-147737418);Score: 68.84	tRNA	-17.1137	3.97515e-05	0.0111118	-2.72381	0.185718	1
chr1.trna113	trna113	Type: Asn;Anticodon: GTT at 35-37 (147520806-147520804);Score: 70.44	tRNA	-1.38803	0.340893	1	-1.11515	0.543132	1
chr1.trna114	trna114	Type: Gln;Anticodon: CTG at 34-36 (146476798-146476796);Score: 40.01	tRNA	-1	1	1	-1	1	1
chr1.trna115	trna115	Type: Asn;Anticodon: GTT at 35-37 (145979073-145979071);Score: 70.44	tRNA	-1.38803	0.340893	1	-1.11515	0.543132	1
chr1.trna116	trna116	Type: Glu;Anticodon: CTC at 34-36 (145399271-145399269);Score: 76.61	tRNA	-2.05543	0.0104308	0.261833	-1.41753	0.474841	1
chr1.trna117	trna117	Type: Gly;Anticodon: TCC at 34-36 (145397902-145397900);Score: 73.26	tRNA	-4.07019	0.00447256	0.147284	-1.20072	0.736223	1
chr1.trna118	trna118	Type: His;Anticodon: GTG at 34-36 (145396919-145396917);Score: 64.63	tRNA	-1.32638	0.433337	1	-1.77315	0.158636	1
chr1.trna119	trna119	Type: Lys;Anticodon: CTT at 34-36 (145395561-145395559);Score: 80.47	tRNA	-1.76747	0.341288	1	-1.78729	0.303015	1
chr1.trna12	trna12	Type: Asn;Anticodon: GTT at 35-37 (144481874-144481876);Score: 53.66	tRNA	-1	1	1	-1	1	1
chr1.trna120	trna120	Type: Gln;Anticodon: CTG at 34-36 (145379358-145379356);Score: 44.40	tRNA	1.08043	0.340893	1	-1	1	1
chr1.trna121	trna121	Type: Gln;Anticodon: CTG at 34-36 (144839474-144839472);Score: 44.40	tRNA	1.08043	0.340893	1	-1	1	1
chr1.trna122	trna122	Type: Asn;Anticodon: GTT at 35-37 (144488882-144488880);Score: 49.96	tRNA	-1.19784	0.340893	1	-1.5349	0.187968	1
chr1.trna123	trna123	Type: Asn;Anticodon: GTT at 35-37 (144308653-144308651);Score: 49.96	tRNA	-1.19784	0.340893	1	-1.5349	0.187968	1
chr1.trna124	trna124	Type: Asn;Anticodon: GTT at 35-37 (143879871-143879869);Score: 66.79	tRNA	-2.85192	0.0202666	0.385375	1.00272	0.980272	1
chr1.trna125	trna125	Type: Asn;Anticodon: GTT at 35-37 (143663597-143663595);Score: 43.05	tRNA	-1	1	1	-1	1	1
chr1.trna126	trna126	Type: Undet;Anticodon: ??? at 0-0 (0-0);Score: 20.67	tRNA	-1	1	1	-1	1	1
chr1.trna127	trna127	Type: Cys;Anticodon: GCA at 34-36 (93981873-93981871);Score: 74.38	tRNA	-2.59007	0.161208	1	-1.24886	0.801581	1
chr1.trna128	trna128	Type: Lys;Anticodon: CTT at 34-36 (55423581-55423579);Score: 58.75	tRNA	-1.77335	0.357444	1	-1.92125	0.216688	1
chr1.trna129	trna129	Type: Gln;Anticodon: CTG at 34-36 (17180938-17180936);Score: 25.51	tRNA	-1	1	1	-1	1	1
chr1.trna13	trna13	Type: Asn;Anticodon: GTT at 35-37 (145385763-145385765);Score: 44.21	tRNA	-2.5047	0.0407575	0.635856	-1.14845	0.726595	1
chr1.trna130	trna130	Type: Val;Anticodon: CAC at 34-36 (17006540-17006538);Score: 52.98	tRNA	-1.58662	0.505477	1	-2.86991	0.0475226	1
chr1.trna131	trna131	Type: Gly;Anticodon: CCC at 33-35 (17004804-17004802);Score: 69.75	tRNA	-3.09071	0.00340939	0.123048	-3.64033	0.00176998	0.324941
chr1.trna132	trna132	Type: Val;Anticodon: CAC at 34-36 (16874199-16874197);Score: 41.96	tRNA	-1.87655	0.084331	0.962603	-1.57599	0.0928482	1
chr1.trna133	trna133	Type: Gly;Anticodon: CCC at 33-35 (16872472-16872470);Score: 78.31	tRNA	1.32257	0.528288	1	1.30303	0.395221	1
chr1.trna134	trna134	Type: Glu;Anticodon: TTC at 34-36 (16861812-16861810);Score: 72.33	tRNA	-1.92736	0.0185738	0.367907	-1.90024	0.126053	1
chr1.trna135	trna135	Type: Asn;Anticodon: GTT at 35-37 (16858932-16858930);Score: 48.81	tRNA	-1.67932	0.373291	1	-1.29394	0.538525	1
chr1.trna136	trna136	Type: Asn;Anticodon: GTT at 35-37 (16847119-16847117);Score: 77.65	tRNA	-1.7577	0.152216	1	-2.99838	0.0284074	1
chr1.trna137	trna137	Type: Undet;Anticodon: ??? at 0-0 (0-0);Score: 35.54	tRNA	-2.96252	0.000665582	0.0546399	-3.71277	0.00776118	0.53231
chr1.trna14	trna14	Type: Arg;Anticodon: CCT at 33-35 (145941611-145941613);Score: 34.62	tRNA	-2.46165	0.214001	1	-1.87215	0.265551	1
chr1.trna15	trna15	Type: Gln;Anticodon: CTG at 34-36 (145963337-145963339);Score: 70.16	tRNA	-25.1661	1.28126e-05	0.0072597	-4.29001	0.0393848	1
chr1.trna16	trna16	Type: His;Anticodon: GTG at 34-36 (146544806-146544808);Score: 64.63	tRNA	1.27723	0.503004	1	1.35739	0.20492	1
chr1.trna17	trna17	Type: Glu;Anticodon: TTC at 34-36 (146550211-146550213);Score: 23.38	tRNA	-4.1175	0.00155426	0.0842768	-5.32911	0.00387391	0.432877
chr1.trna18	trna18	Type: Arg;Anticodon: CCT at 33-35 (147483323-147483325);Score: 34.62	tRNA	-2.46165	0.214001	1	-1.87215	0.265551	1
chr1.trna19	trna19	Type: Gln;Anticodon: CTG at 34-36 (147505071-147505073);Score: 70.16	tRNA	-25.1661	1.28126e-05	0.0072597	-4.29001	0.0393848	1
chr1.trna2	trna2	Type: Gly;Anticodon: CCC at 33-35 (17053812-17053814);Score: 63.06	tRNA	-2.02034	0.025098	0.444128	-2.28361	0.0043131	0.457055
chr1.trna20	trna20	Type: Asn;Anticodon: ATT at 35-37 (147719063-147719065);Score: 52.07	tRNA	-1.8717	0.19436	1	-1.13479	0.340893	1
chr1.trna21	trna21	Type: His;Anticodon: GTG at 34-36 (147753504-147753506);Score: 64.63	tRNA	1.26014	0.529125	1	1.392	0.186936	1
chr1.trna22	trna22	Type: Gln;Anticodon: CTG at 34-36 (147800970-147800972);Score: 56.30	tRNA	-1.32488	0.273173	1	1.01639	0.869621	1
chr1.trna23	trna23	Type: Gln;Anticodon: CTG at 34-36 (147825722-147825724);Score: 43.68	tRNA	-8.73202	0.0031727	0.117426	-2.16295	0.143813	1
chr1.trna24	trna24	Type: Asn;Anticodon: GTT at 35-37 (147877571-147877573);Score: 49.96	tRNA	-1.48124	0.146701	1	-1.5349	0.187968	1
chr1.trna25	trna25	Type: Asn;Anticodon: GTT at 35-37 (148000839-148000841);Score: 72.61	tRNA	-3.08927	0.0807965	0.938903	-1.42727	0.255628	1
chr1.trna26	trna26	Type: Asn;Anticodon: GTT at 35-37 (148248149-148248151);Score: 82.24	tRNA	-13.1132	2.6984e-05	0.00981926	-2.49512	0.124386	1
chr1.trna27	trna27	Type: Gln;Anticodon: CTG at 34-36 (149079397-149079399);Score: 39.31	tRNA	-1.12861	0.340893	1	-1	1	1
chr1.trna28	trna28	Type: Gln;Anticodon: CTG at 34-36 (149186158-149186160);Score: 68.84	tRNA	-24.8592	1.39208e-05	0.00728644	-4.03183	0.0520429	1
chr1.trna29	trna29	Type: Glu;Anticodon: CTC at 34-36 (149334305-149334307);Score: 21.64	tRNA	1.00263	0.340893	1	-1	1	1
chr1.trna3	trna3	Type: Val;Anticodon: CAC at 34-36 (17186726-17186728);Score: 41.96	tRNA	-2.04847	0.181164	1	-2.83751	0.0490652	1
chr1.trna30	trna30	Type: Asn;Anticodon: GTT at 35-37 (149608643-149608645);Score: 49.96	tRNA	-1.48124	0.146701	1	-1.5349	0.187968	1
chr1.trna31	trna31	Type: Glu;Anticodon: TTC at 34-36 (149719835-149719837);Score: 21.27	tRNA	1.00263	0.340893	1	-1	1	1
chr1.trna32	trna32	Type: Met;Anticodon: CAT at 33-35 (153643758-153643760);Score: 68.98	tRNA	-2.03346	0.279318	1	-3.01918	0.0248237	1
chr1.trna33	trna33	Type: Undet;Anticodon: ??? at 0-0 (0-0);Score: 36.03	tRNA	-3.73976	0.00152389	0.0841947	-3.29153	0.0104999	0.642011
chr1.trna34	trna34	Type: Leu;Anticodon: CAG at 35-37 (161411357-161411359);Score: 77.22	tRNA	-1	1	1	-1.27376	0.340893	1
chr1.trna35	trna35	Type: Gly;Anticodon: GCC at 33-35 (161413126-161413128);Score: 82.15	tRNA	3.58429	0.000120036	0.0208078	3.16562	0.000495053	0.189358
chr1.trna36	trna36	Type: Leu;Anticodon: CAG at 35-37 (161418775-161418777);Score: 77.22	tRNA	-1	1	1	-1.27376	0.340893	1
chr1.trna37	trna37	Type: Gly;Anticodon: GCC at 33-35 (161420499-161420501);Score: 82.15	tRNA	3.58429	0.000120036	0.0208078	3.16562	0.000495053	0.189358
chr1.trna38	trna38	Type: Leu;Anticodon: CAG at 35-37 (161426156-161426158);Score: 77.22	tRNA	-1	1	1	-1.27376	0.340893	1
chr1.trna39	trna39	Type: Gly;Anticodon: GCC at 33-35 (161427930-161427932);Score: 82.15	tRNA	3.58429	0.000120036	0.0208078	3.16562	0.000495053	0.189358
chr1.trna4	trna4	Type: Gly;Anticodon: CCC at 33-35 (17188448-17188450);Score: 78.31	tRNA	-2.54959	0.00601614	0.181856	-3.28433	0.00288734	0.393984
chr1.trna40	trna40	Type: Leu;Anticodon: CAG at 35-37 (161433566-161433568);Score: 77.22	tRNA	-1	1	1	-1.27376	0.340893	1
chr1.trna41	trna41	Type: Gly;Anticodon: GCC at 33-35 (161435290-161435292);Score: 82.15	tRNA	3.58429	0.000120036	0.0208078	3.16562	0.000495053	0.189358
chr1.trna42	trna42	Type: Leu;Anticodon: CAG at 35-37 (161440947-161440949);Score: 77.22	tRNA	-1	1	1	-1.27376	0.340893	1
chr1.trna43	trna43	Type: Gly;Anticodon: GCC at 33-35 (161450388-161450390);Score: 69.02	tRNA	-3.05325	0.0909259	0.999176	-4.20976	0.00350468	0.425049
chr1.trna44	trna44	Type: Asp;Anticodon: GTC at 34-36 (161492968-161492970);Score: 27.96	tRNA	-1.16238	0.804591	1	-1.42713	0.492333	1
chr1.trna45	trna45	Type: Gly;Anticodon: TCC at 34-36 (161500936-161500938);Score: 73.26	tRNA	-8.03715	0.00154889	0.0842768	-2.24531	0.0874864	1
chr1.trna46	trna46	Type: Asp;Anticodon: GTC at 34-36 (161501948-161501950);Score: 34.08	tRNA	-2.98741	0.14254	1	-1.3214	0.224321	1
chr1.trna47	trna47	Type: Asn;Anticodon: GTT at 35-37 (161510065-161510067);Score: 83.66	tRNA	-3.3377	0.0619196	0.814538	-1.60311	0.0914744	1
chr1.trna48	trna48	Type: Asp;Anticodon: GTC at 34-36 (161574621-161574623);Score: 30.22	tRNA	-1.97188	0.0992478	1	-2.40616	0.0722912	1
chr1.trna49	trna49	Type: Glu;Anticodon: TTC at 34-36 (161582541-161582543);Score: 54.07	tRNA	-11.3812	0.00398452	0.137591	-2.15075	0.159166	1
chr1.trna5	trna5	Type: Glu;Anticodon: TTC at 34-36 (17199111-17199113);Score: 75.96	tRNA	-1.99463	0.0163092	0.336573	-1.99481	0.104987	1
chr1.trna50	trna50	Type: Asn;Anticodon: GTT at 35-37 (161591499-161591501);Score: 49.69	tRNA	-1.97438	0.185439	1	-1.23487	0.454015	1
chr1.trna51	trna51	Type: Lys;Anticodon: CTT at 34-36 (165566183-165566185);Score: 42.42	tRNA	-10.2165	2.12328e-05	0.00879833	-1.83436	0.25163	1
chr1.trna52	trna52	Type: Pro;Anticodon: CGG at 33-35 (167683994-167683996);Score: 76.52	tRNA	-2.8982	0.00818462	0.219989	-3.86263	0.0146117	0.768853
chr1.trna53	trna53	Type: Undet;Anticodon: ??? at 0-0 (0-0);Score: 21.44	tRNA	-1	1	1	-1	1	1
chr1.trna54	trna54	Type: Lys;Anticodon: TTT at 34-36 (204475688-204475690);Score: 83.80	tRNA	1.00381	0.988636	1	-1.05487	0.86883	1
chr1.trna55	trna55	Type: Lys;Anticodon: TTT at 34-36 (205443304-205443306);Score: 62.89	tRNA	1.25799	0.416738	1	-1.00767	0.982897	1
chr1.trna56	trna56	Type: Thr;Anticodon: TGT at 34-36 (222638380-222638382);Score: 83.03	tRNA	-6.32168	0.00691762	0.197122	-1.48843	0.498	1
chr1.trna57	trna57	Type: Pro;Anticodon: TGG at 35-37 (238105896-238105898);Score: 33.27	tRNA	-1	1	1	-1.05535	0.340893	1
chr1.trna58	trna58	Type: Leu;Anticodon: CAA at 35-37 (249168088-249168090);Score: 65.69;Possible intron: 39-60 (249168092-249168113)	tRNA	-2.18451	0.141767	1	-1.33814	0.549078	1
chr1.trna59	trna59	Type: Glu;Anticodon: CTC at 34-36 (249168480-249168482);Score: 71.50	tRNA	-2.50502	0.00086568	0.0593737	-2.54062	0.0644651	1
chr1.trna6	trna6	Type: Asn;Anticodon: GTT at 35-37 (17201992-17201994);Score: 56.35	tRNA	-2.05442	0.297401	1	-2.02123	0.209503	1
chr1.trna60	trna60	Type: Leu;Anticodon: TAA at 36-38 (238106995-238106993);Score: 29.87	tRNA	-1	1	1	1.155	0.488781	1
chr1.trna61	trna61	Type: Pro;Anticodon: TGG at 34-36 (207178197-207178195);Score: 23.61	tRNA	-1	1	1	-1	1	1
chr1.trna62	trna62	Type: Lys;Anticodon: TTT at 34-36 (204476197-204476195);Score: 83.80	tRNA	-1.43515	0.172834	1	-1.43342	0.307761	1
chr1.trna63	trna63	Type: Val;Anticodon: AAC at 34-36 (180184315-180184313);Score: 48.28	tRNA	-1.18834	0.347895	1	-1.3237	0.071935	1
chr1.trna64	trna64	Type: Glu;Anticodon: TTC at 32-34 (172157576-172157574);Score: 26.19	tRNA	-4.50152	0.00106541	0.0665336	-8.17526	0.00174594	0.324941
chr1.trna65	trna65	Type: Pro;Anticodon: AGG at 33-35 (167684764-167684762);Score: 75.92	tRNA	-4.74297	0.028352	0.489614	-2.85543	0.0472959	1
chr1.trna66	trna66	Type: Leu;Anticodon: CAA at 36-38 (161581784-161581782);Score: 59.01	tRNA	-1.74169	0.291258	1	-1.73552	0.42228	1
chr1.trna67	trna67	Type: Leu;Anticodon: CAG at 35-37 (161500180-161500178);Score: 77.22	tRNA	-7.06277	0.00674726	0.195063	-2.24287	0.0832624	1
chr1.trna68	trna68	Type: Gly;Anticodon: GCC at 33-35 (161493675-161493673);Score: 81.62	tRNA	-7.6458	0.000525858	0.0451215	-3.94575	0.0230876	1
chr1.trna69	trna69	Type: Asp;Anticodon: GTC at 34-36 (161440243-161440241);Score: 72.92	tRNA	-1	1	1	-1	1	1
chr1.trna7	trna7	Type: Asn;Anticodon: GTT at 35-37 (17216206-17216208);Score: 80.35	tRNA	-3.83878	0.0425163	0.650423	1.10082	0.74305	1
chr1.trna70	trna70	Type: Gly;Anticodon: TCC at 34-36 (161439585-161439583);Score: 73.26	tRNA	-3.03832	0.0215567	0.396269	1.149	0.706538	1
chr1.trna71	trna71	Type: Glu;Anticodon: CTC at 34-36 (161439227-161439225);Score: 76.61	tRNA	-1.8323	0.0301653	0.508464	-1.20788	0.639472	1
chr1.trna72	trna72	Type: Asp;Anticodon: GTC at 34-36 (161432862-161432860);Score: 72.92	tRNA	-1	1	1	-1	1	1
chr1.trna73	trna73	Type: Gly;Anticodon: TCC at 34-36 (161432204-161432202);Score: 73.26	tRNA	-3.03832	0.0215567	0.396269	1.149	0.706538	1
chr1.trna74	trna74	Type: Glu;Anticodon: CTC at 34-36 (161431847-161431845);Score: 76.61	tRNA	-1.8323	0.0301653	0.508464	-1.20788	0.639472	1
chr1.trna75	trna75	Type: Asp;Anticodon: GTC at 34-36 (161425452-161425450);Score: 72.92	tRNA	-1	1	1	-1	1	1
chr1.trna76	trna76	Type: Gly;Anticodon: TCC at 34-36 (161424794-161424792);Score: 73.26	tRNA	-3.03832	0.0215567	0.396269	1.149	0.706538	1
chr1.trna77	trna77	Type: Glu;Anticodon: CTC at 34-36 (161424436-161424434);Score: 76.61	tRNA	-1.8323	0.0301653	0.508464	-1.20788	0.639472	1
chr1.trna78	trna78	Type: Asp;Anticodon: GTC at 34-36 (161418071-161418069);Score: 72.92	tRNA	-1	1	1	-1	1	1
chr1.trna79	trna79	Type: Gly;Anticodon: TCC at 34-36 (161417413-161417411);Score: 73.26	tRNA	-3.03832	0.0215567	0.396269	1.149	0.706538	1
chr1.trna8	trna8	Type: Lys;Anticodon: CTT at 34-36 (39970228-39970230);Score: 46.90	tRNA	-3.91649	0.0424162	0.650423	1.45034	0.533655	1
chr1.trna80	trna80	Type: Glu;Anticodon: CTC at 34-36 (161417056-161417054);Score: 76.61	tRNA	-1.8323	0.0301653	0.508464	-1.20788	0.639472	1
chr1.trna81	trna81	Type: Asp;Anticodon: GTC at 34-36 (161410653-161410651);Score: 72.92	tRNA	-1	1	1	-1	1	1
chr1.trna82	trna82	Type: Gly;Anticodon: TCC at 34-36 (161409999-161409997);Score: 55.96	tRNA	-3.65545	0.0218249	0.398987	-1.41187	0.502931	1
chr1.trna83	trna83	Type: Asn;Anticodon: GTT at 35-37 (161397906-161397904);Score: 82.24	tRNA	-1.23341	0.146519	1	-1.25933	0.214172	1
chr1.trna84	trna84	Type: Glu;Anticodon: TTC at 34-36 (161391921-161391919);Score: 72.33	tRNA	-1.92963	0.0186355	0.367907	-1.89858	0.128313	1
chr1.trna85	trna85	Type: Val;Anticodon: CAC at 34-36 (161369529-161369527);Score: 87.39	tRNA	1.11478	0.32749	1	-1	1	1
chr1.trna86	trna86	Type: Arg;Anticodon: TCT at 35-37 (159111440-159111438);Score: 76.29	tRNA	-11.1762	0.00149339	0.0841947	-4.66002	0.0306429	1
chr1.trna87	trna87	Type: Ala;Anticodon: AGC at 33-35 (150017420-150017418);Score: 48.21	tRNA	-2.07331	0.10884	1	-1.51206	0.206664	1
chr1.trna88	trna88	Type: Arg;Anticodon: CCT at 33-35 (149728309-149728307);Score: 21.62	tRNA	-1.8475	0.0552255	0.76248	-2.76076	0.00261679	0.377483
chr1.trna89	trna89	Type: Asn;Anticodon: GTT at 35-37 (149711837-149711835);Score: 71.43	tRNA	-1.51719	0.505668	1	-1.60226	0.165812	1
chr1.trna9	trna9	Type: Arg;Anticodon: TCT at 34-36 (94313162-94313164);Score: 71.18;Possible intron: 38-49 (94313166-94313177)	tRNA	-4.23868	0.0269532	0.470262	-3.58703	0.08528	1
chr1.trna90	trna90	Type: Val;Anticodon: CAC at 34-36 (149684128-149684126);Score: 77.15	tRNA	-1.37218	0.500858	1	-1.76731	0.221077	1
chr1.trna91	trna91	Type: Gly;Anticodon: CCC at 33-35 (149680248-149680246);Score: 49.64	tRNA	-1.95836	0.223405	1	-2.43462	0.0150306	0.774503
chr1.trna92	trna92	Type: Phe;Anticodon: GAA at 34-36 (149672943-149672941);Score: 32.31	tRNA	-2.99602	0.019052	0.367907	-2.44744	0.043292	1
chr1.trna93	trna93	Type: Asn;Anticodon: GTT at 35-37 (149670096-149670094);Score: 46.92	tRNA	-2.45406	0.144938	1	-1.27155	0.293878	1
chr1.trna94	trna94	Type: Glu;Anticodon: TTC at 34-36 (149664394-149664392);Score: 40.45	tRNA	-1.9543	0.0185796	0.367907	-1.9458	0.120814	1
chr1.trna95	trna95	Type: Asn;Anticodon: GTT at 35-37 (149615656-149615654);Score: 60.57	tRNA	-1.56244	0.201022	1	-1.18749	0.391018	1
chr1.trna96	trna96	Type: Arg;Anticodon: CCT at 33-35 (149343119-149343117);Score: 27.53	tRNA	-4.18639	0.0116252	0.278584	-5.98521	0.000695244	0.235205
chr1.trna97	trna97	Type: Asn;Anticodon: GTT at 35-37 (149326311-149326309);Score: 59.90	tRNA	-1.57073	0.199276	1	-1.03435	0.340893	1
chr1.trna98	trna98	Type: Val;Anticodon: CAC at 34-36 (149298594-149298592);Score: 82.06	tRNA	-1.17649	0.585894	1	-1.4372	0.210812	1
chr1.trna99	trna99	Type: Val;Anticodon: CAC at 33-35 (149294704-149294702);Score: 60.62	tRNA	-1.96146	0.221749	1	-2.43445	0.0150164	0.774503
chr10.trna1	trna1	Type: Pro;Anticodon: GGG at 36-38 (22852614-22852616);Score: 34.81	tRNA	-1	1	1	-1	1	1
chr10.trna2	trna2	Type: Ser;Anticodon: TGA at 34-36 (69524294-69524296);Score: 90.86	tRNA	-4.68736	0.0240141	0.427994	-3.29714	0.0622596	1
chr10.trna3	trna3	Type: Leu;Anticodon: CAA at 51-53 (34591433-34591431);Score: 20.90	tRNA	-1	1	1	-1	1	1
chr10.trna4	trna4	Type: Asn;Anticodon: GTT at 35-37 (22518477-22518475);Score: 82.24	tRNA	-2.25097	0.111857	1	-1.55738	0.186603	1
chr10.trna5	trna5	Type: Gln;Anticodon: CTG at 35-37 (20036648-20036646);Score: 26.31	tRNA	-1	1	1	-1	1	1
chr10.trna6	trna6	Type: Val;Anticodon: TAC at 34-36 (5895713-5895711);Score: 81.67	tRNA	-1.17422	0.581941	1	-1.11384	0.70385	1
chr11.trna1	trna1	Type: Leu;Anticodon: CAA at 34-36 (9296823-9296825);Score: 60.99	tRNA	-1.74939	0.181035	1	-1.24219	0.340893	1
chr11.trna10	trna10	Type: Ser;Anticodon: AGA at 34-36 (109036072-109036074);Score: 29.13	tRNA	-1.49321	0.211183	1	-1	1	1
chr11.trna11	trna11	Type: Lys;Anticodon: TTT at 34-36 (122430688-122430690);Score: 83.96	tRNA	-9.80456	0.00416676	0.139862	-1.82542	0.0421688	1
chr11.trna12	trna12	Type: Pro;Anticodon: TGG at 33-35 (75946908-75946906);Score: 76.24	tRNA	-13.3715	0.000275371	0.0324189	-14.8863	0.00087507	0.235205
chr11.trna13	trna13	Type: Phe;Anticodon: GAA at 34-36 (59333892-59333890);Score: 82.45	tRNA	-2.19014	0.183856	1	-2.5768	0.0449249	1
chr11.trna14	trna14	Type: Lys;Anticodon: TTT at 34-36 (59327847-59327845);Score: 83.80	tRNA	-1.44356	0.14688	1	-1.38372	0.335817	1
chr11.trna15	trna15	Type: Phe;Anticodon: GAA at 34-36 (59325009-59325007);Score: 84.19	tRNA	-2.52693	0.0509409	0.734213	-1.02579	0.848911	1
chr11.trna16	trna16	Type: Val;Anticodon: TAC at 34-36 (59318499-59318497);Score: 82.67	tRNA	-1.03062	0.926796	1	-1.45225	0.219221	1
chr11.trna17	trna17	Type: Val;Anticodon: TAC at 34-36 (59318141-59318139);Score: 85.12	tRNA	-1.54409	0.183265	1	-2.284	0.0247627	1
chr11.trna18	trna18	Type: Ala;Anticodon: TGC at 33-35 (50233918-50233916);Score: 51.06	tRNA	-13.2148	0.000132948	0.0220361	-11.8964	0.000752065	0.235205
chr11.trna19	trna19	Type: Trp;Anticodon: CCA at 36-38 (45290238-45290236);Score: 21.17	tRNA	-1.35539	0.340893	1	-1.24219	0.340893	1
chr11.trna2	trna2	Type: Lys;Anticodon: CTT at 34-36 (51359933-51359935);Score: 40.00	tRNA	-1.39174	0.340893	1	-1.13479	0.340893	1
chr11.trna3	trna3	Type: Arg;Anticodon: TCT at 34-36 (59318800-59318802);Score: 71.13;Possible intron: 38-50 (59318804-59318816)	tRNA	-25.8198	8.26328e-05	0.0184383	-3.80143	0.0849021	1
chr11.trna4	trna4	Type: Leu;Anticodon: TAA at 34-36 (59319261-59319263);Score: 79.52	tRNA	-4.98101	0.0167251	0.342246	-1.82841	0.269855	1
chr11.trna5	trna5	Type: Lys;Anticodon: TTT at 34-36 (59323935-59323937);Score: 82.14	tRNA	-1.08008	0.759276	1	1.03099	0.912889	1
chr11.trna6	trna6	Type: Ala;Anticodon: TGC at 32-34 (60763539-60763541);Score: 20.74	tRNA	-1	1	1	-1.05535	0.340893	1
chr11.trna7	trna7	Type: Arg;Anticodon: CCT at 33-35 (63661799-63661801);Score: 21.47	tRNA	-1.73067	0.243529	1	-1.56917	0.162274	1
chr11.trna8	trna8	Type: Ser;Anticodon: GCT at 34-36 (66115624-66115626);Score: 85.83	tRNA	-9.72809	0.000179371	0.0258528	-4.75718	0.0400293	1
chr11.trna9	trna9	Type: Pro;Anticodon: AGG at 33-35 (75946589-75946591);Score: 75.92	tRNA	-1.11957	0.340893	1	-1.05535	0.340893	1
chr12.trna1	trna1	Type: Lys;Anticodon: TTT at 34-36 (27843339-27843341);Score: 49.92	tRNA	2.24531	0.164799	1	1.41693	0.372509	1
chr12.trna10	trna10	Type: Asp;Anticodon: GTC at 34-36 (125424231-125424229);Score: 72.92	tRNA	-2.64619	0.0917505	1	-1.82724	0.0626766	1
chr12.trna11	trna11	Type: Phe;Anticodon: GAA at 34-36 (125412428-125412426);Score: 84.19	tRNA	-5.24873	0.00923843	0.241145	-3.25115	0.0414472	1
chr12.trna12	trna12	Type: Asp;Anticodon: GTC at 34-36 (125411929-125411927);Score: 72.92	tRNA	-2.08884	0.187506	1	-1.10628	0.451741	1
chr12.trna13	trna13	Type: Ala;Anticodon: TGC at 33-35 (125406340-125406338);Score: 74.45	tRNA	-15.1419	0.00147765	0.0841947	-2.70626	0.0659972	1
chr12.trna14	trna14	Type: Glu;Anticodon: CTC at 35-37 (114386583-114386581);Score: 22.05	tRNA	-1.47632	0.182018	1	-1	1	1
chr12.trna15	trna15	Type: Gln;Anticodon: TTG at 34-36 (97490731-97490729);Score: 22.16	tRNA	-1	1	1	-1	1	1
chr12.trna16	trna16	Type: Gln;Anticodon: TTG at 36-38 (50211229-50211227);Score: 29.85	tRNA	-1	1	1	-1	1	1
chr12.trna2	trna2	Type: Ser;Anticodon: CGA at 34-36 (56584181-56584183);Score: 89.14	tRNA	-7.69269	0.00837501	0.223296	-3.30512	0.0437346	1
chr12.trna3	trna3	Type: Gln;Anticodon: CTG at 34-36 (74851215-74851217);Score: 34.73	tRNA	-14.7411	0.00168667	0.0856511	-2.12811	0.19235	1
chr12.trna4	trna4	Type: Asp;Anticodon: GTC at 34-36 (96429832-96429834);Score: 72.92	tRNA	-4.61374	0.0126354	0.289538	-2.44357	0.112095	1
chr12.trna5	trna5	Type: Asp;Anticodon: GTC at 34-36 (98897314-98897316);Score: 74.76	tRNA	-3.30776	0.00484633	0.156993	-2.65841	0.0537706	1
chr12.trna6	trna6	Type: Trp;Anticodon: CCA at 33-35 (98898062-98898064);Score: 71.65	tRNA	-4.13185	0.0118603	0.281328	-3.93178	0.0614867	1
chr12.trna7	trna7	Type: Asp;Anticodon: GTC at 34-36 (122860957-122860959);Score: 32.33	tRNA	-3.416	0.0575578	0.775178	-1.02418	0.962228	1
chr12.trna8	trna8	Type: Ala;Anticodon: TGC at 33-35 (125424544-125424546);Score: 73.41	tRNA	-9.47817	0.000404023	0.0393922	-6.7126	0.00157202	0.312675
chr12.trna9	trna9	Type: Ile;Anticodon: AAT at 36-38 (129716233-129716235);Score: 27.18	tRNA	-14.0747	0.00126709	0.0750071	-1.50399	0.292092	1
chr13.trna1	trna1	Type: Phe;Anticodon: GAA at 34-36 (95201943-95201941);Score: 84.19	tRNA	-1.32305	0.340893	1	-1.05133	0.340893	1
chr13.trna2	trna2	Type: Glu;Anticodon: CTC at 34-36 (58458588-58458586);Score: 34.44	tRNA	-3.62078	0.00342729	0.123048	-4.67861	0.00821177	0.555551
chr13.trna3	trna3	Type: Glu;Anticodon: TTC at 34-36 (45492100-45492098);Score: 76.26	tRNA	1.0364	0.931931	1	-1.97058	0.119009	1
chr13.trna4	trna4	Type: Glu;Anticodon: CTC at 34-36 (42030099-42030097);Score: 41.44	tRNA	-2.59315	0.00133942	0.0787152	-3.20424	0.0197236	0.914215
chr13.trna5	trna5	Type: Glu;Anticodon: TTC at 34-36 (41634912-41634910);Score: 76.46	tRNA	1.45031	0.365017	1	-1.26441	0.569196	1
chr13.trna6	trna6	Type: Gln;Anticodon: TTG at 34-36 (36639785-36639783);Score: 23.74	tRNA	-1	1	1	-1	1	1
chr13.trna7	trna7	Type: Asn;Anticodon: GTT at 35-37 (31248140-31248138);Score: 82.24	tRNA	-1.86378	0.249433	1	-2.53861	0.0462896	1
chr14.trna1	trna1	Type: Leu;Anticodon: AAG at 35-37 (21078325-21078327);Score: 69.84	tRNA	-11.7161	0.00249222	0.103704	-5.56066	0.006311	0.51222
chr14.trna10	trna10	Type: Ile;Anticodon: AAT at 35-37 (102783463-102783465);Score: 80.66	tRNA	-1	1	1	-1.10154	0.340893	1
chr14.trna11	trna11	Type: Sup;Anticodon: CTA at 34-36 (78700877-78700875);Score: 26.26	tRNA	-1	1	1	-1	1	1
chr14.trna12	trna12	Type: Lys;Anticodon: TTT at 34-36 (74055568-74055566);Score: 38.73	tRNA	-11.6173	0.000311287	0.0332876	-5.98898	0.00314676	0.398546
chr14.trna13	trna13	Type: Lys;Anticodon: CTT at 34-36 (58706652-58706650);Score: 80.72	tRNA	-1.55501	0.167823	1	-1.81309	0.255985	1
chr14.trna14	trna14	Type: Glu;Anticodon: TTC at 33-35 (32236854-32236852);Score: 28.80	tRNA	-2.89668	0.000743318	0.0572182	-2.31256	0.0252979	1
chr14.trna15	trna15	Type: Leu;Anticodon: TAG at 35-37 (21145225-21145223);Score: 32.18	tRNA	-1	1	1	1.08163	0.340893	1
chr14.trna16	trna16	Type: Tyr;Anticodon: GTA at 34-36 (21131411-21131409);Score: 74.71;Possible intron: 38-58 (21131407-21131387)	tRNA	1.11388	0.883558	1	3.81247	0.156328	1
chr14.trna17	trna17	Type: Tyr;Anticodon: GTA at 34-36 (21128177-21128175);Score: 71.83;Possible intron: 38-58 (21128173-21128153)	tRNA	2.21838	0.391605	1	5.596	0.103823	1
chr14.trna18	trna18	Type: Tyr;Anticodon: GTA at 34-36 (21125683-21125681);Score: 75.82;Possible intron: 38-58 (21125679-21125659)	tRNA	-5.62335	0.039751	0.626503	-1.10998	0.666736	1
chr14.trna19	trna19	Type: Tyr;Anticodon: GTA at 34-36 (21121318-21121316);Score: 74.71;Possible intron: 38-58 (21121314-21121294)	tRNA	1.29206	0.732256	1	4.44798	0.0827163	1
chr14.trna2	trna2	Type: Leu;Anticodon: TAG at 35-37 (21093563-21093565);Score: 68.82	tRNA	-4.78324	0.00640474	0.189006	-1.92536	0.218201	1
chr14.trna20	trna20	Type: Thr;Anticodon: TGT at 34-36 (21099358-21099356);Score: 79.46	tRNA	-2.97562	0.0945843	1	-1.3236	0.673673	1
chr14.trna21	trna21	Type: Thr;Anticodon: TGT at 34-36 (21081988-21081986);Score: 80.94	tRNA	-2.08837	0.298073	1	-1.18614	0.829855	1
chr14.trna22	trna22	Type: Pro;Anticodon: AGG at 33-35 (21081599-21081597);Score: 75.92	tRNA	-1.05869	0.792718	1	-1.77977	0.120152	1
chr14.trna23	trna23	Type: Pro;Anticodon: AGG at 33-35 (21077534-21077532);Score: 75.92	tRNA	-1.06147	0.340893	1	-2.11999	0.0640396	1
chr14.trna3	trna3	Type: Pro;Anticodon: TGG at 33-35 (21101197-21101199);Score: 79.61	tRNA	-8.50899	0.000176796	0.0258528	-6.91521	0.000811213	0.235205
chr14.trna4	trna4	Type: Thr;Anticodon: TGT at 34-36 (21149882-21149884);Score: 78.79	tRNA	-4.76561	0.0362708	0.581795	-1.28097	0.750004	1
chr14.trna5	trna5	Type: Tyr;Anticodon: GTA at 34-36 (21151465-21151467);Score: 75.42;Possible intron: 38-53 (21151469-21151484)	tRNA	-3.46064	0.0737861	0.901389	1.02997	0.958828	1
chr14.trna6	trna6	Type: Pro;Anticodon: TGG at 33-35 (21152207-21152209);Score: 76.15	tRNA	-4.64062	0.00251559	0.10424	-9.37678	0.00123688	0.267883
chr14.trna7	trna7	Type: Arg;Anticodon: ACG at 34-36 (23398943-23398945);Score: 72.37	tRNA	-2.7509	0.104259	1	-3.90309	0.0476936	1
chr14.trna8	trna8	Type: Cys;Anticodon: GCA at 33-35 (73429711-73429713);Score: 74.26	tRNA	-1.58107	0.382707	1	-1.04479	0.931647	1
chr14.trna9	trna9	Type: Ala;Anticodon: AGC at 34-36 (89445475-89445477);Score: 59.85	tRNA	-1.56655	0.198586	1	-1.00002	0.999859	1
chr15.trna1	trna1	Type: His;Anticodon: GTG at 34-36 (45493382-45493384);Score: 64.63	tRNA	1.26014	0.529125	1	1.38871	0.191589	1
chr15.trna10	trna10	Type: Ser;Anticodon: GCT at 34-36 (40886071-40886069);Score: 85.34	tRNA	-11.6199	0.0019887	0.091282	-8.97938	0.0026853	0.381504
chr15.trna11	trna11	Type: Glu;Anticodon: TTC at 34-36 (26327419-26327417);Score: 76.26	tRNA	1.03223	0.940892	1	-1.98694	0.119444	1
chr15.trna2	trna2	Type: Lys;Anticodon: CTT at 34-36 (79152937-79152939);Score: 80.72	tRNA	-1.56806	0.178588	1	-1.88214	0.226443	1
chr15.trna3	trna3	Type: Cys;Anticodon: GCA at 34-36 (80037030-80037032);Score: 74.95	tRNA	-1.064	0.905572	1	1.5909	0.307029	1
chr15.trna4	trna4	Type: Arg;Anticodon: TCG at 34-36 (89878337-89878339);Score: 76.93	tRNA	-12.5983	0.00195824	0.0910031	-2.0822	0.295278	1
chr15.trna5	trna5	Type: Tyr;Anticodon: GTA at 34-36 (92254341-92254339);Score: 24.21	tRNA	-1	1	1	-1	1	1
chr15.trna6	trna6	Type: Lys;Anticodon: CTT at 34-36 (76674805-76674803);Score: 37.12	tRNA	-3.9414	0.0542677	0.756987	-1.66047	0.342934	1
chr15.trna7	trna7	Type: Gln;Anticodon: CTG at 34-36 (66161438-66161436);Score: 73.65	tRNA	-6.3284	0.00077995	0.0579402	-4.57395	0.00499273	0.477027
chr15.trna8	trna8	Type: His;Anticodon: GTG at 34-36 (45492649-45492647);Score: 64.63	tRNA	-1.24932	0.540453	1	-1.7725	0.154491	1
chr15.trna9	trna9	Type: His;Anticodon: GTG at 34-36 (45490842-45490840);Score: 64.63	tRNA	-1.26941	0.51167	1	-1.77551	0.159574	1
chr16.trna1	trna1	Type: Arg;Anticodon: CCG at 34-36 (3200708-3200710);Score: 69.88	tRNA	-5.51586	0.0123232	0.284652	-5.24875	0.0103983	0.642011
chr16.trna10	trna10	Type: Lys;Anticodon: CTT at 34-36 (3241534-3241536);Score: 74.61	tRNA	-1.4548	0.267566	1	-1.88912	0.227898	1
chr16.trna11	trna11	Type: Pro;Anticodon: AGG at 33-35 (3242021-3242023);Score: 77.31	tRNA	-4.23457	0.0301006	0.508464	-1.55713	0.528822	1
chr16.trna12	trna12	Type: Arg;Anticodon: CCT at 34-36 (3243951-3243953);Score: 59.77	tRNA	-1.13991	0.822379	1	1.09491	0.866734	1
chr16.trna13	trna13	Type: Lys;Anticodon: CTT at 34-36 (3246186-3246188);Score: 41.66	tRNA	-4.72561	0.000849818	0.0593737	-2.03411	0.0646838	1
chr16.trna14	trna14	Type: Gln;Anticodon: TTG at 34-36 (3419846-3419848);Score: 30.33	tRNA	-1	1	1	-1	1	1
chr16.trna15	trna15	Type: Thr;Anticodon: CGT at 33-35 (14379782-14379784);Score: 80.42	tRNA	-8.73657	0.0015672	0.0842768	-4.48021	0.00431839	0.457055
chr16.trna16	trna16	Type: Leu;Anticodon: AAG at 35-37 (22308495-22308497);Score: 69.84	tRNA	-12.4337	0.00199177	0.091282	-5.60296	0.00622375	0.51153
chr16.trna17	trna17	Type: Leu;Anticodon: CAG at 35-37 (57333897-57333899);Score: 75.90	tRNA	-1.64384	0.146685	1	-1.74518	0.147223	1
chr16.trna18	trna18	Type: Gly;Anticodon: GCC at 33-35 (70822629-70822631);Score: 56.35	tRNA	-3.22104	0.00560771	0.173734	-3.89984	0.00257269	0.377483
chr16.trna19	trna19	Type: Gly;Anticodon: GCC at 33-35 (70823442-70823444);Score: 81.62	tRNA	-3.20002	0.0056725	0.175196	-3.88425	0.00258923	0.377483
chr16.trna2	trna2	Type: Arg;Anticodon: CCT at 34-36 (3202934-3202936);Score: 71.53	tRNA	-1.9966	0.226096	1	-1.0721	0.899557	1
chr16.trna20	trna20	Type: Met;Anticodon: CAT at 34-36 (71460429-71460431);Score: 78.21	tRNA	-2.04346	0.1613	1	-1.16102	0.340893	1
chr16.trna21	trna21	Type: Gln;Anticodon: CTG at 34-36 (71724923-71724925);Score: 20.83	tRNA	-1	1	1	-1	1	1
chr16.trna22	trna22	Type: Met;Anticodon: CAT at 34-36 (87417667-87417665);Score: 74.51	tRNA	-2.19481	0.256879	1	-1.05028	0.936985	1
chr16.trna23	trna23	Type: Lys;Anticodon: TTT at 34-36 (73512255-73512253);Score: 84.43	tRNA	-7.35403	0.014109	0.31043	-1.63842	0.0509783	1
chr16.trna24	trna24	Type: Gly;Anticodon: GCC at 33-35 (70812980-70812978);Score: 81.62	tRNA	-4.87692	0.00402213	0.137931	-2.43183	0.0950664	1
chr16.trna25	trna25	Type: Gly;Anticodon: GCC at 33-35 (70812152-70812150);Score: 73.97	tRNA	-6.9635	0.00607791	0.183166	-3.05097	0.0467249	1
chr16.trna26	trna26	Type: Leu;Anticodon: CAG at 35-37 (57334440-57334438);Score: 75.90	tRNA	-5.60431	0.000854703	0.0593737	-1.47705	0.539935	1
chr16.trna27	trna27	Type: Leu;Anticodon: TAG at 35-37 (22207079-22207077);Score: 68.14	tRNA	-2.81016	0.0351838	0.570805	-3.98543	0.0470158	1
chr16.trna28	trna28	Type: Pro;Anticodon: TGG at 33-35 (3234172-3234170);Score: 76.15	tRNA	-4.74969	0.00178129	0.0881338	-9.06031	0.00112172	0.253534
chr16.trna29	trna29	Type: Pro;Anticodon: AGG at 33-35 (3232674-3232672);Score: 75.92	tRNA	-1.87647	0.0825665	0.951476	-2.06901	0.0185161	0.882065
chr16.trna3	trna3	Type: Pro;Anticodon: TGG at 33-35 (3208955-3208957);Score: 76.15	tRNA	-4.59576	0.00276141	0.108119	-9.36327	0.00123907	0.267883
chr16.trna30	trna30	Type: Lys;Anticodon: CTT at 34-36 (3230594-3230592);Score: 64.91	tRNA	-7.01735	0.0146377	0.31429	-2.54989	0.0845565	1
chr16.trna31	trna31	Type: Pro;Anticodon: TGG at 33-35 (3220999-3220997);Score: 37.53	tRNA	-7.99831	0.0187964	0.367907	-24.7745	0.00023392	0.145396
chr16.trna32	trna32	Type: Lys;Anticodon: CTT at 34-36 (3207445-3207443);Score: 76.19	tRNA	-1.3798	0.484227	1	-1.70156	0.250741	1
chr16.trna33	trna33	Type: Pro;Anticodon: AGG at 33-35 (3202648-3202646);Score: 23.16	tRNA	-14.677	0.00172306	0.0856793	-32.0411	8.06443e-06	0.0160401
chr16.trna34	trna34	Type: Gly;Anticodon: CCC at 33-35 (686774-686772) Score: 76.98	tRNA	-1.45427	0.196729	1	-1.87289	0.0666291	1
chr16.trna4	trna4	Type: Pro;Anticodon: AGG at 33-35 (3210418-3210420);Score: 43.10;Possible intron: 37-52 (3210422-3210437)	tRNA	-14.1215	0.000213289	0.02791	-6.28018	0.00106288	0.25111
chr16.trna5	trna5	Type: Lys;Anticodon: CTT at 34-36 (3214972-3214974);Score: 54.80	tRNA	-2.45459	0.0220954	0.401715	-1.92571	0.207959	1
chr16.trna6	trna6	Type: Pro;Anticodon: CGG at 33-35 (3222081-3222083);Score: 76.52	tRNA	-2.88183	0.00927688	0.241515	-3.9229	0.0130342	0.734443
chr16.trna7	trna7	Type: Lys;Anticodon: CTT at 34-36 (3225725-3225727);Score: 80.47	tRNA	-1.78989	0.341531	1	-1.80309	0.300796	1
chr16.trna8	trna8	Type: Pro;Anticodon: TGG at 33-35 (3238126-3238128);Score: 76.15	tRNA	-4.73118	0.00159794	0.0851842	-8.9301	0.00108574	0.25111
chr16.trna9	trna9	Type: Pro;Anticodon: AGG at 33-35 (3239666-3239668);Score: 75.92	tRNA	-1.57073	0.199276	1	-1.05535	0.340893	1
chr17.trna1	trna1	Type: Undet;Anticodon: ??? at 0-0 (0-0);Score: 24.54	tRNA	-9.21872	0.000190438	0.0261232	-1.94008	0.223762	1
chr17.trna10	trna10	Type: Gly;Anticodon: TCC at 34-36 (8124899-8124901);Score: 71.94	tRNA	-16.2891	0.00069227	0.0546399	-2.39682	0.064107	1
chr17.trna11	trna11	Type: Sup;Anticodon: CTA at 34-36 (15408718-15408720);Score: 28.00	tRNA	-1.10168	0.340893	1	-1	1	1
chr17.trna12	trna12	Type: Trp;Anticodon: CCA at 33-35 (19411526-19411528);Score: 74.80	tRNA	-7.26987	0.00401881	0.137931	-11.1396	0.00274346	0.384277
chr17.trna13	trna13	Type: Gly;Anticodon: CCC at 33-35 (19764207-19764209);Score: 70.13	tRNA	-3.08394	0.0148737	0.317063	-3.8807	0.00156711	0.312675
chr17.trna14	trna14	Type: Thr;Anticodon: CGT at 33-35 (29877125-29877127);Score: 79.77	tRNA	-13.2115	2.9815e-05	0.00988369	-4.07535	0.0114543	0.678055
chr17.trna15	trna15	Type: Cys;Anticodon: GCA at 33-35 (37023930-37023932);Score: 77.71	tRNA	-5.36102	0.00647006	0.190369	-2.11124	0.130324	1
chr17.trna16	trna16	Type: Gln;Anticodon: TTG at 34-36 (47269923-47269925);Score: 73.77	tRNA	-11.3298	0.00136182	0.0792009	-3.39726	0.0359986	1
chr17.trna17	trna17	Type: Sup;Anticodon: TTA at 33-35 (58863625-58863627);Score: 57.62	tRNA	-11.9508	0.00262825	0.106438	-2.63418	0.0069924	0.518708
chr17.trna18	trna18	Type: Arg;Anticodon: CCT at 34-36 (73030034-73030036);Score: 73.88	tRNA	-1.71058	0.358728	1	-1.00085	0.998764	1
chr17.trna19	trna19	Type: Arg;Anticodon: TCG at 34-36 (73031241-73031243);Score: 70.52	tRNA	-5.25508	0.0332151	0.544192	-4.74951	0.00889549	0.585865
chr17.trna2	trna2	Type: Lys;Anticodon: TTT at 34-36 (8022506-8022508);Score: 83.80	tRNA	-1.0093	0.969964	1	-1.04554	0.880911	1
chr17.trna20	trna20	Type: Met;Anticodon: CAT at 33-35 (80452636-80452634);Score: 68.98	tRNA	-1	1	1	-1.10952	0.340893	1
chr17.trna21	trna21	Type: Arg;Anticodon: CCT at 34-36 (73030565-73030563);Score: 73.41	tRNA	-1.91732	0.209913	1	1.00891	0.987325	1
chr17.trna22	trna22	Type: Undet;Anticodon: ??? at 0-0 (0-0);Score: 35.05	tRNA	-1	1	1	-1	1	1
chr17.trna23	trna23	Type: Arg;Anticodon: CCG at 34-36 (66016052-66016050);Score: 65.49	tRNA	-4.81806	0.0129379	0.294433	-2.55532	0.0823239	1
chr17.trna24	trna24	Type: Thr;Anticodon: AGT at 35-37 (62526957-62526955);Score: 43.90	tRNA	-1	1	1	-1	1	1
chr17.trna25	trna25	Type: SeC;Anticodon: TCA at 35-37 (38273592-38273590);Score: 47.88	tRNA	-1	1	1	-1.05535	0.340893	1
chr17.trna26	trna26	Type: Cys;Anticodon: GCA at 33-35 (37310783-37310781);Score: 77.71	tRNA	-8.20204	0.00267277	0.106438	-2.50036	0.0756706	1
chr17.trna27	trna27	Type: Cys;Anticodon: GCA at 33-35 (37310026-37310024);Score: 77.71	tRNA	-7.24395	0.00270837	0.106831	-2.64118	0.033774	1
chr17.trna28	trna28	Type: Cys;Anticodon: GCA at 33-35 (37025584-37025582);Score: 77.18	tRNA	-6.39308	0.00263829	0.106438	-1.69476	0.349127	1
chr17.trna29	trna29	Type: Cys;Anticodon: GCA at 33-35 (37017976-37017974);Score: 70.63	tRNA	-1.31298	0.586093	1	1.18822	0.672947	1
chr17.trna3	trna3	Type: Gln;Anticodon: CTG at 34-36 (8023103-8023105);Score: 73.65	tRNA	-5.33901	0.000248202	0.0304737	-2.83347	0.100129	1
chr17.trna30	trna30	Type: Cys;Anticodon: GCA at 33-35 (36990014-36990012);Score: 51.58	tRNA	-3.35288	0.091328	1	-1.3039	0.577076	1
chr17.trna31	trna31	Type: Asn;Anticodon: GTT at 35-37 (36908073-36908071);Score: 82.24	tRNA	-9.96989	8.58921e-06	0.00702972	-3.05729	0.0572512	1
chr17.trna32	trna32	Type: Ser;Anticodon: TGA at 31-33 (22028217-22028215);Score: 23.94	tRNA	-1	1	1	-1	1	1
chr17.trna33	trna33	Type: Gln;Anticodon: TTG at 34-36 (19506625-19506623);Score: 22.33	tRNA	-1	1	1	-1	1	1
chr17.trna34	trna34	Type: Ile;Anticodon: AAT at 35-37 (8130348-8130346);Score: 80.89	tRNA	-12.9422	0.000341878	0.0350513	-1.73552	0.232745	1
chr17.trna35	trna35	Type: Ser;Anticodon: AGA at 34-36 (8129976-8129974);Score: 88.01	tRNA	-6.72673	0.010166	0.259232	-1.62579	0.344669	1
chr17.trna36	trna36	Type: Thr;Anticodon: AGT at 35-37 (8129592-8129590);Score: 84.06	tRNA	-3.64046	0.117102	1	-2.79579	0.108635	1
chr17.trna37	trna37	Type: Pro;Anticodon: CGG at 33-35 (8126190-8126188);Score: 76.52	tRNA	-2.83074	0.00998866	0.25735	-3.8718	0.013569	0.753874
chr17.trna38	trna38	Type: Asp;Anticodon: GTC at 34-36 (8125594-8125592);Score: 72.92	tRNA	-1.59712	0.340906	1	-1.86125	0.197039	1
chr17.trna39	trna39	Type: Trp;Anticodon: CCA at 33-35 (8124226-8124224);Score: 74.81	tRNA	-6.51242	0.00505142	0.161532	-3.32643	0.0758146	1
chr17.trna4	trna4	Type: Arg;Anticodon: TCT at 34-36 (8024276-8024278);Score: 71.27;Possible intron: 38-52 (8024280-8024294)	tRNA	-15.8743	3.33766e-05	0.0103728	-1.95483	0.362004	1
chr17.trna40	trna40	Type: Thr;Anticodon: AGT at 35-37 (8042809-8042807);Score: 81.60	tRNA	-2.58666	0.281081	1	-2.86794	0.0986595	1
chr17.trna41	trna41	Type: Ser;Anticodon: CGA at 34-36 (8042247-8042245);Score: 92.09	tRNA	-4.30225	0.0639129	0.826546	-6.51692	0.0139106	0.768559
chr17.trna42	trna42	Type: Leu;Anticodon: TAG at 35-37 (8023679-8023677);Score: 72.19	tRNA	-24.225	9.37549e-05	0.0197279	-6.16603	0.0156008	0.794328
chr17.trna5	trna5	Type: Gly;Anticodon: GCC at 33-35 (8029096-8029098);Score: 81.62	tRNA	-3.22811	0.00501844	0.160995	-3.75455	0.00313643	0.398546
chr17.trna6	trna6	Type: Trp;Anticodon: CCA at 33-35 (8089708-8089710);Score: 74.00	tRNA	-4.65744	0.0161153	0.333888	-4.2968	0.0384123	1
chr17.trna7	trna7	Type: Ser;Anticodon: GCT at 34-36 (8090217-8090219);Score: 85.34	tRNA	-9.76788	1.31397e-05	0.0072597	-4.94546	0.00315748	0.398546
chr17.trna8	trna8	Type: Thr;Anticodon: AGT at 35-37 (8090512-8090514);Score: 84.06	tRNA	-5.42546	0.0502688	0.729814	-2.50713	0.107815	1
chr17.trna9	trna9	Type: Ile;Anticodon: AAT at 35-37 (8090945-8090947);Score: 80.66	tRNA	-1	1	1	-1.10154	0.340893	1
chr18.trna1	trna1	Type: Glu;Anticodon: CTC at 34-36 (43299784-43299786);Score: 32.13	tRNA	1.01786	0.859799	1	-1.15141	0.687152	1
chr18.trna2	trna2	Type: Gly;Anticodon: TCC at 34-36 (55345887-55345889);Score: 33.06	tRNA	-1.12861	0.340893	1	-1	1	1
chr18.trna3	trna3	Type: Gly;Anticodon: TCC at 34-36 (55346210-55346212);Score: 32.27	tRNA	-1	1	1	-1	1	1
chr18.trna4	trna4	Type: Lys;Anticodon: CTT at 34-36 (43669310-43669308);Score: 60.42	tRNA	-5.46342	0.002322	0.100254	-3.06085	0.0118437	0.692858
chr19.trna1	trna1	Type: Asn;Anticodon: GTT at 35-37 (1383596-1383598);Score: 82.24	tRNA	-4.68734	0.0119094	0.281328	-2.66222	0.00914003	0.598011
chr19.trna10	trna10	Type: Ile;Anticodon: TAT at 35-37 (39902866-39902864);Score: 68.39;Possible intron: 39-57 (39902862-39902844)	tRNA	-1.89425	0.356585	1	-1.6344	0.454849	1
chr19.trna11	trna11	Type: Undet;Anticodon: ??? at 0-0 (0-0);Score: 20.12	tRNA	-1	1	1	-1	1	1
chr19.trna12	trna12	Type: Gln;Anticodon: TTG at 34-36 (9150395-9150393);Score: 23.15	tRNA	-1	1	1	-1	1	1
chr19.trna13	trna13	Type: Val;Anticodon: CAC at 34-36 (4724686-4724684);Score: 84.20	tRNA	-1.10506	0.771685	1	-1.99996	0.0518358	1
chr19.trna14	trna14	Type: Phe;Anticodon: GAA at 34-36 (1383400-1383398);Score: 84.19	tRNA	-1.81567	0.147595	1	-1.16646	0.176778	1
chr19.trna2	trna2	Type: Gly;Anticodon: TCC at 34-36 (4724115-4724117);Score: 76.83	tRNA	-2.45032	0.0765553	0.912881	-2.34132	0.0937852	1
chr19.trna3	trna3	Type: Lys;Anticodon: TTT at 33-35 (19852239-19852241);Score: 28.27	tRNA	-1.41289	0.473422	1	-1.45332	0.168925	1
chr19.trna4	trna4	Type: Thr;Anticodon: AGT at 35-37 (33667997-33667999);Score: 84.06	tRNA	-3.66576	0.14153	1	-2.45839	0.125606	1
chr19.trna5	trna5	Type: Lys;Anticodon: CTT at 34-36 (36066783-36066785);Score: 52.67	tRNA	-3.30011	0.00578139	0.177457	-1.84121	0.0426375	1
chr19.trna6	trna6	Type: Lys;Anticodon: CTT at 34-36 (52425435-52425433);Score: 51.97	tRNA	-1.7035	0.351002	1	-2.39126	0.103625	1
chr19.trna7	trna7	Type: Lys;Anticodon: TTT at 34-36 (50037972-50037970);Score: 48.15	tRNA	-20.5489	0.000970087	0.0636976	-6.10925	0.0245876	1
chr19.trna8	trna8	Type: SeC(e);Anticodon: TCA at 36-38 (45981910-45981908);Score: 75.99	tRNA	-6.41402	0.00385811	0.134628	-2.5908	0.0967103	1
chr19.trna9	trna9	Type: Lys;Anticodon: TTT at 34-36 (41748181-41748179);Score: 53.63	tRNA	1.85997	0.1879	1	1.36363	0.625996	1
chr2.trna1	trna1	Type: Gly;Anticodon: CCC at 34-36 (11691860-11691862);Score: 43.42	tRNA	-2.89146	0.00248917	0.103704	-3.5478	0.0219314	0.973696
chr2.trna10	trna10	Type: Ser;Anticodon: TGA at 31-33 (132140172-132140174);Score: 27.03	tRNA	-4.80245	0.0195284	0.374922	-1.90362	0.369488	1
chr2.trna11	trna11	Type: Gln;Anticodon: TTG at 34-36 (132143166-132143168);Score: 25.61	tRNA	1.11186	0.340893	1	-1.38278	0.259243	1
chr2.trna12	trna12	Type: Glu;Anticodon: CTC at 34-36 (151219310-151219312);Score: 29.78	tRNA	-5.13781	0.00161888	0.0851842	-7.63534	0.0052024	0.477027
chr2.trna13	trna13	Type: Ala;Anticodon: CGC at 33-35 (157257313-157257315);Score: 73.12	tRNA	-11.7184	0.00352206	0.125096	-10.1978	0.00534444	0.482145
chr2.trna14	trna14	Type: Tyr;Anticodon: ATA at 34-36 (219110582-219110584);Score: 55.93;Possible intron: 38-57 (219110586-219110605)	tRNA	-8.00924	0.00232867	0.100254	-3.21141	0.0251746	1
chr2.trna15	trna15	Type: Gln;Anticodon: CTG at 37-39 (219491168-219491170);Score: 22.40	tRNA	-1.06147	0.340893	1	-1	1	1
chr2.trna16	trna16	Type: Lys;Anticodon: TTT at 34-36 (224186354-224186352);Score: 34.01	tRNA	-10.4277	0.00413603	0.139862	-1.78112	0.402282	1
chr2.trna17	trna17	Type: Glu;Anticodon: TTC at 33-35 (204229169-204229167);Score: 39.76	tRNA	-1.18768	0.643452	1	-1.45749	0.0937667	1
chr2.trna18	trna18	Type: Glu;Anticodon: CTC at 34-36 (159738209-159738207);Score: 31.33	tRNA	-3.86523	0.00189405	0.0896967	-7.46197	0.000831987	0.235205
chr2.trna19	trna19	Type: Gly;Anticodon: GCC at 33-35 (157257697-157257695);Score: 81.62	tRNA	-2.93494	0.0115114	0.277867	-3.66678	0.00289199	0.393984
chr2.trna2	trna2	Type: Tyr;Anticodon: GTA at 34-36 (27273683-27273685);Score: 75.87;Possible intron: 38-53 (27273687-27273702)	tRNA	-2.85187	0.055785	0.765441	1.16278	0.797816	1
chr2.trna20	trna20	Type: Glu;Anticodon: TTC at 34-36 (131094739-131094737);Score: 76.46	tRNA	1.45102	0.364271	1	-1.26439	0.569118	1
chr2.trna21	trna21	Type: Ser;Anticodon: TGA at 31-33 (131033063-131033061);Score: 31.73	tRNA	-5.27158	0.0117888	0.28115	-1.82152	0.360319	1
chr2.trna22	trna22	Type: Gln;Anticodon: TTG at 34-36 (131029949-131029947);Score: 28.85	tRNA	-1	1	1	1.02489	0.801389	1
chr2.trna23	trna23	Type: Gln;Anticodon: TTG at 34-36 (117782547-117782545);Score: 33.55	tRNA	-1	1	1	-1	1	1
chr2.trna24	trna24	Type: Glu;Anticodon: CTC at 34-36 (96217232-96217230);Score: 23.39	tRNA	-3.99687	0.0069017	0.197122	-2.47602	0.0627756	1
chr2.trna25	trna25	Type: Glu;Anticodon: CTC at 34-36 (71273527-71273525);Score: 22.62	tRNA	-2.24844	0.00267438	0.106438	-2.31262	0.0928187	1
chr2.trna26	trna26	Type: Undet;Anticodon: ??? at 0-0 (0-0);Score: 20.34	tRNA	-1	1	1	-1	1	1
chr2.trna27	trna27	Type: Gly;Anticodon: CCC at 33-35 (70476161-70476159);Score: 76.98	tRNA	-1.32937	0.300278	1	-1.86464	0.0707543	1
chr2.trna28	trna28	Type: Gln;Anticodon: TTG at 34-36 (45937480-45937478);Score: 35.83	tRNA	-1	1	1	-1	1	1
chr2.trna3	trna3	Type: Ala;Anticodon: AGC at 34-36 (27274115-27274117);Score: 63.68	tRNA	-10.365	0.000161334	0.0243101	-17.5185	0.000127818	0.145396
chr2.trna4	trna4	Type: Leu;Anticodon: AAG at 34-36 (30277601-30277603);Score: 46.12	tRNA	-1	1	1	-1	1	1
chr2.trna5	trna5	Type: Ile;Anticodon: TAT at 35-37 (43037710-43037712);Score: 68.11;Possible intron: 39-57 (43037714-43037732)	tRNA	-1.5543	0.597856	1	-1.39192	0.626717	1
chr2.trna6	trna6	Type: Glu;Anticodon: TTC at 32-34 (75124077-75124079);Score: 23.54	tRNA	-2.72363	0.000973558	0.0636976	-2.89383	0.0346187	1
chr2.trna7	trna7	Type: Pro;Anticodon: AGG at 33-35 (77895625-77895627);Score: 30.29	tRNA	-7.16865	0.00407254	0.138703	-9.81796	0.00548084	0.482363
chr2.trna8	trna8	Type: Pro;Anticodon: AGG at 33-35 (87339605-87339607);Score: 37.07	tRNA	-17.0462	3.59729e-06	0.00643234	-9.51083	0.00718279	0.518708
chr2.trna9	trna9	Type: Leu;Anticodon: TAA at 36-38 (117781452-117781454);Score: 34.06	tRNA	-3.19281	0.0220657	0.401715	-1.08745	0.155008	1
chr20.trna1	trna1	Type: Gln;Anticodon: CTG at 35-37 (17855176-17855178);Score: 21.25	tRNA	-1	1	1	-1	1	1
chr20.trna2	trna2	Type: Ser;Anticodon: AGA at 35-37 (30088737-30088739);Score: 20.36	tRNA	-1.10168	0.340893	1	-1	1	1
chr20.trna3	trna3	Type: Val;Anticodon: CAC at 34-36 (43951034-43951036);Score: 29.18	tRNA	1.12261	0.791916	1	-1.39509	0.30882	1
chr20.trna4	trna4	Type: Leu;Anticodon: TAA at 36-38 (55933467-55933465);Score: 25.92	tRNA	-1	1	1	1.02899	0.765445	1
chr20.trna5	trna5	Type: Ile;Anticodon: AAT at 39-41 (51218377-51218375);Score: 23.04	tRNA	-1.20259	0.463769	1	-1.73648	0.101804	1
chr20.trna6	trna6	Type: Leu;Anticodon: AAG at 35-37 (48952389-48952387);Score: 40.72	tRNA	-2.95922	0.0809226	0.939061	-3.1285	0.038678	1
chr20.trna7	trna7	Type: Glu;Anticodon: CTC at 34-36 (13970508-13970506);Score: 27.08	tRNA	-1.65199	0.222601	1	-1.65699	0.357579	1
chr21.trna1	trna1	Type: Sup;Anticodon: TTA at 34-36 (15926549-15926551);Score: 22.35	tRNA	-1	1	1	-1	1	1
chr21.trna2	trna2	Type: Gly;Anticodon: GCC at 33-35 (18827145-18827143);Score: 82.15	tRNA	3.58292	0.000119739	0.0208078	3.16314	0.00049355	0.189358
chr22.trna1	trna1	Type: SeC(e);Anticodon: TCA at 36-38 (44546572-44546574);Score: 62.60	tRNA	-16.5901	0.00170885	0.0856793	-3.8077	0.0875207	1
chr3.trna1	trna1	Type: Sup;Anticodon: CTA at 34-36 (13833919-13833921);Score: 26.42	tRNA	-1	1	1	-1	1	1
chr3.trna10	trna10	Type: Glu;Anticodon: CTC at 34-36 (103879562-103879560);Score: 25.40	tRNA	-2.28311	0.00213266	0.0951092	-1.68617	0.325016	1
chr3.trna11	trna11	Type: Arg;Anticodon: ACG at 34-36 (45730530-45730528);Score: 68.07	tRNA	-4.91795	0.00634068	0.188797	-3.25339	0.0575418	1
chr3.trna12	trna12	Type: Cys;Anticodon: GCA at 34-36 (17741431-17741429);Score: 36.14	tRNA	-1.1088	0.49525	1	1.09458	0.340893	1
chr3.trna2	trna2	Type: Val;Anticodon: AAC at 34-36 (169490051-169490053);Score: 86.79	tRNA	-5.23347	0.00885109	0.232868	-2.75867	0.189123	1
chr3.trna3	trna3	Type: Asp;Anticodon: GTC at 34-36 (184366132-184366130);Score: 43.84	tRNA	-2.61832	0.0495896	0.725248	-1.46671	0.264821	1
chr3.trna4	trna4	Type: His;Anticodon: GTG at 34-36 (148316601-148316599);Score: 22.51	tRNA	-1.55044	0.121609	1	-1.70799	0.0334877	1
chr3.trna5	trna5	Type: Leu;Anticodon: AAG at 35-37 (148221275-148221273);Score: 20.79	tRNA	-2.43282	0.155612	1	-2.99238	0.0317748	1
chr3.trna6	trna6	Type: Cys;Anticodon: GCA at 33-35 (131950681-131950679);Score: 74.20	tRNA	-1	1	1	1.18457	0.300928	1
chr3.trna7	trna7	Type: Cys;Anticodon: GCA at 33-35 (131947983-131947981);Score: 74.42	tRNA	-4.52562	0.0277736	0.481633	-1.99954	0.339489	1
chr3.trna8	trna8	Type: Glu;Anticodon: CTC at 34-36 (125413215-125413213);Score: 29.87	tRNA	-7.36069	4.30233e-05	0.011564	-4.36783	0.0157268	0.794328
chr3.trna9	trna9	Type: Gln;Anticodon: TTG at 34-36 (106620916-106620914);Score: 32.34	tRNA	-16.8981	0.000932505	0.0626605	-3.31297	0.0813488	1
chr4.trna1	trna1	Type: Gln;Anticodon: TTG at 34-36 (156383921-156383923);Score: 20.26	tRNA	-1	1	1	-1	1	1
chr4.trna2	trna2	Type: Leu;Anticodon: TAA at 36-38 (156385017-156385015);Score: 48.70	tRNA	-1	1	1	-1	1	1
chr4.trna3	trna3	Type: Cys;Anticodon: GCA at 33-35 (124430044-124430042);Score: 77.71	tRNA	-8.842	0.00104787	0.0665336	-2.82622	0.020338	0.927807
chr4.trna4	trna4	Type: Gln;Anticodon: TTG at 34-36 (40908782-40908780);Score: 31.57	tRNA	-10.0747	0.00218192	0.0964407	-2.27081	0.0557129	1
chr4.trna5	trna5	Type: Sup;Anticodon: TTA at 33-35 (7325877-7325875);Score: 21.73	tRNA	1.15597	0.340893	1	1.25357	0.340893	1
chr5.trna1	trna1	Type: Cys;Anticodon: ACA at 33-35 (151988628-151988630);Score: 29.48;Possible intron: 37-140 (151988632-151988735)	tRNA	-4.27682	0.0322795	0.534142	-2.22064	0.170693	1
chr5.trna10	trna10	Type: Val;Anticodon: CAC at 34-36 (180649434-180649432);Score: 87.39	tRNA	-4.88511	0.0180477	0.362594	-2.90169	0.158747	1
chr5.trna11	trna11	Type: Lys;Anticodon: CTT at 34-36 (180649018-180649016);Score: 80.47	tRNA	-1.76585	0.341988	1	-1.78742	0.302998	1
chr5.trna12	trna12	Type: Val;Anticodon: AAC at 34-36 (180645309-180645307);Score: 86.79	tRNA	-1.22175	0.714612	1	1.45185	0.171036	1
chr5.trna13	trna13	Type: Thr;Anticodon: TGT at 34-36 (180618725-180618723);Score: 75.64	tRNA	-2.00028	0.277835	1	-2.28134	0.229964	1
chr5.trna14	trna14	Type: Pro;Anticodon: TGG at 33-35 (180615893-180615891);Score: 76.15	tRNA	-4.62695	0.00267149	0.106438	-9.34334	0.00129967	0.275004
chr5.trna15	trna15	Type: Val;Anticodon: AAC at 34-36 (180615455-180615453);Score: 84.70	tRNA	-1.98898	0.165353	1	-1.77841	0.352735	1
chr5.trna16	trna16	Type: Leu;Anticodon: AAG at 35-37 (180601091-180601089);Score: 71.96	tRNA	-25.5727	0.000104431	0.0203641	-6.47323	0.0195328	0.914215
chr5.trna17	trna17	Type: Leu;Anticodon: AAG at 35-37 (180591611-180591609);Score: 25.68	tRNA	-3.64063	0.0543855	0.756987	-2.42567	0.0665924	1
chr5.trna18	trna18	Type: Val;Anticodon: CAC at 34-36 (180529292-180529290);Score: 87.39	tRNA	-1.26682	0.340893	1	-1.46399	0.150047	1
chr5.trna19	trna19	Type: Leu;Anticodon: AAG at 35-37 (180524521-180524519);Score: 71.96	tRNA	-25.9227	9.52176e-05	0.0197279	-6.37097	0.0198563	0.914215
chr5.trna2	trna2	Type: Val;Anticodon: CAC at 34-36 (180524103-180524105);Score: 87.39	tRNA	-2.96566	0.0489751	0.719435	-1.81268	0.427658	1
chr5.trna20	trna20	Type: Leu;Anticodon: CAG at 32-34 (159392087-159392085);Score: 20.45	tRNA	-1	1	1	-1	1	1
chr5.trna21	trna21	Type: Gln;Anticodon: CTG at 34-36 (151248112-151248110);Score: 25.76	tRNA	-1	1	1	-1	1	1
chr5.trna22	trna22	Type: Asp;Anticodon: GTC at 34-36 (141774026-141774024);Score: 54.87	tRNA	-3.65709	0.0443126	0.665693	-2.70358	0.0465185	1
chr5.trna23	trna23	Type: Gln;Anticodon: TTG at 33-35 (77318816-77318814);Score: 24.04	tRNA	-1	1	1	-1	1	1
chr5.trna24	trna24	Type: Lys;Anticodon: CTT at 34-36 (26198578-26198576);Score: 53.34	tRNA	-7.74767	0.00638973	0.189006	-2.78987	0.0163664	0.81382
chr5.trna3	trna3	Type: Leu;Anticodon: AAG at 35-37 (180528874-180528876);Score: 71.96	tRNA	-23.7762	0.000103145	0.0203641	-6.49632	0.014579	0.768853
chr5.trna4	trna4	Type: Val;Anticodon: AAC at 34-36 (180591187-180591189);Score: 86.79	tRNA	-1.65529	0.392312	1	-1.54388	0.334232	1
chr5.trna5	trna5	Type: Val;Anticodon: AAC at 34-36 (180596643-180596645);Score: 86.79	tRNA	-1.65529	0.392312	1	-1.54388	0.334232	1
chr5.trna6	trna6	Type: Val;Anticodon: CAC at 34-36 (180600683-180600685);Score: 87.39	tRNA	-2.96796	0.0859913	0.971523	-1.61401	0.480209	1
chr5.trna7	trna7	Type: Leu;Anticodon: AAG at 35-37 (180614735-180614737);Score: 69.84	tRNA	-9.69633	0.00516639	0.162081	-4.54114	0.0180718	0.870132
chr5.trna8	trna8	Type: Ala;Anticodon: TGC at 33-35 (180633900-180633902);Score: 74.45	tRNA	-7.41261	0.00498638	0.160491	-2.83149	0.0510926	1
chr5.trna9	trna9	Type: Lys;Anticodon: CTT at 34-36 (180634788-180634790);Score: 80.47	tRNA	-1.7888	0.342153	1	-1.80311	0.301127	1
chr6.trna1	trna1	Type: Gln;Anticodon: CTG at 34-36 (18836435-18836437);Score: 73.65	tRNA	-6.95344	0.000152993	0.0238329	-3.31618	0.0399529	1
chr6.trna10	trna10	Type: Ala;Anticodon: CGC at 33-35 (26553763-26553765);Score: 78.91	tRNA	-9.88119	0.00290609	0.111158	-4.80834	0.00492566	0.477027
chr6.trna100	trna100	Type: Leu;Anticodon: CAA at 35-37 (28864071-28864069);Score: 68.23;Possible intron: 39-61 (28864067-28864045)	tRNA	-5.31463	0.0125176	0.287501	-1.94022	0.304284	1
chr6.trna101	trna101	Type: Ala;Anticodon: AGC at 33-35 (28831501-28831499);Score: 77.18	tRNA	-6.57031	0.000477476	0.0439676	-7.23511	0.00166025	0.320155
chr6.trna102	trna102	Type: Ala;Anticodon: AGC at 33-35 (28806260-28806258);Score: 77.18	tRNA	-5.45912	0.000888611	0.0601172	-6.4458	0.00215316	0.345441
chr6.trna103	trna103	Type: Phe;Anticodon: GAA at 34-36 (28791133-28791131);Score: 67.94	tRNA	-3.69061	0.066744	0.852078	-2.33119	0.308083	1
chr6.trna104	trna104	Type: Ala;Anticodon: TGC at 33-35 (28785051-28785049);Score: 70.95	tRNA	-7.80743	0.000332762	0.034472	-12.58	0.000259195	0.151629
chr6.trna105	trna105	Type: Ala;Anticodon: AGC at 33-35 (28779888-28779886);Score: 71.23	tRNA	-10.6075	0.000761188	0.0577864	-2.85744	0.038092	1
chr6.trna106	trna106	Type: Phe;Anticodon: GAA at 34-36 (28775649-28775647);Score: 82.13	tRNA	-7.87007	0.0123924	0.285283	-2.55243	0.204408	1
chr6.trna107	trna107	Type: Ala;Anticodon: TGC at 33-35 (28770615-28770613);Score: 59.75	tRNA	-8.66711	0.000191993	0.0261232	-12.1722	0.00033801	0.176921
chr6.trna108	trna108	Type: Ala;Anticodon: AGC at 33-35 (28763780-28763778);Score: 81.12	tRNA	-1.59143	0.303225	1	-1.53848	0.267694	1
chr6.trna109	trna109	Type: Phe;Anticodon: GAA at 34-36 (28758538-28758536);Score: 84.19	tRNA	-2.03802	0.14661	1	-1.16646	0.176778	1
chr6.trna11	trna11	Type: Ile;Anticodon: AAT at 35-37 (26554384-26554386);Score: 80.66	tRNA	1.11186	0.340893	1	-1.13938	0.203278	1
chr6.trna110	trna110	Type: Ala;Anticodon: TGC at 33-35 (28757586-28757584);Score: 79.16	tRNA	-11.3672	0.000153374	0.0238329	-8.38758	0.000835439	0.235205
chr6.trna111	trna111	Type: Ala;Anticodon: AGC at 33-35 (28746583-28746581);Score: 32.22	tRNA	-1.73044	0.113228	1	-1.18008	0.340893	1
chr6.trna112	trna112	Type: Phe;Anticodon: GAA at 34-36 (28731414-28731412);Score: 56.32	tRNA	-2.58182	0.0684017	0.864101	1.1122	0.610694	1
chr6.trna113	trna113	Type: Ala;Anticodon: TGC at 33-35 (28726180-28726178);Score: 67.60	tRNA	-12.4853	4.68335e-05	0.0122568	-4.54857	0.0331862	1
chr6.trna114	trna114	Type: Arg;Anticodon: CCG at 34-36 (28710768-28710766);Score: 69.88	tRNA	-5.19073	0.00856277	0.227692	-4.66144	0.0131992	0.73745
chr6.trna115	trna115	Type: Val;Anticodon: AAC at 33-35 (28703245-28703243);Score: 64.08	tRNA	-3.9143	0.0049866	0.160491	-6.33127	0.00723592	0.518708
chr6.trna116	trna116	Type: Phe;Anticodon: GAA at 34-36 (28694894-28694892);Score: 27.39	tRNA	-1.06147	0.340893	1	-1	1	1
chr6.trna117	trna117	Type: Ala;Anticodon: CGC at 33-35 (28663748-28663746);Score: 56.63	tRNA	-4.02896	0.0284162	0.489773	-3.73678	0.0572344	1
chr6.trna118	trna118	Type: Lys;Anticodon: TTT at 35-37 (28661026-28661024);Score: 44.65	tRNA	-19.8025	1.78393e-05	0.00806419	-4.1192	0.014171	0.768853
chr6.trna119	trna119	Type: Ala;Anticodon: CGC at 33-35 (28641652-28641650);Score: 74.81	tRNA	-15.548	0.00166135	0.0853394	-2.79498	0.0674671	1
chr6.trna12	trna12	Type: Pro;Anticodon: AGG at 33-35 (26555530-26555532);Score: 75.92	tRNA	-1.38486	0.32269	1	-1.03435	0.340893	1
chr6.trna120	trna120	Type: Ala;Anticodon: AGC at 33-35 (28626053-28626051);Score: 75.78	tRNA	-24.2187	0.000686558	0.0546399	-3.61488	0.0659565	1
chr6.trna121	trna121	Type: Thr;Anticodon: CGT at 35-37 (28616023-28616021);Score: 80.30	tRNA	-1.62036	0.256602	1	-1.67836	0.351885	1
chr6.trna122	trna122	Type: Ala;Anticodon: TGC at 33-35 (28601898-28601896);Score: 42.75	tRNA	-24.8076	7.91462e-05	0.0183048	-2.90966	0.126265	1
chr6.trna123	trna123	Type: Ser;Anticodon: GCT at 34-36 (28565165-28565163);Score: 85.34	tRNA	-10.8432	0.00184447	0.0896967	-6.45191	0.00699458	0.518708
chr6.trna124	trna124	Type: Arg;Anticodon: TCG at 34-36 (28510930-28510928);Score: 69.08	tRNA	-7.82	0.00795766	0.216819	-2.34	0.115386	1
chr6.trna125	trna125	Type: Thr;Anticodon: CGT at 35-37 (28456809-28456807);Score: 80.88	tRNA	-5.32828	0.00168805	0.0856511	-1.78578	0.253112	1
chr6.trna126	trna126	Type: Leu;Anticodon: AAG at 35-37 (28446447-28446445);Score: 59.09	tRNA	-2.29115	0.131909	1	-3.91388	0.0689979	1
chr6.trna127	trna127	Type: Thr;Anticodon: TGT at 35-37 (28442368-28442366);Score: 84.82	tRNA	-1.10168	0.340893	1	-1.05133	0.340893	1
chr6.trna128	trna128	Type: Gly;Anticodon: GCC at 33-35 (27870724-27870722);Score: 81.62	tRNA	-2.16948	0.0385474	0.61141	-1.66605	0.136219	1
chr6.trna129	trna129	Type: Met;Anticodon: CAT at 33-35 (27870310-27870308);Score: 68.98	tRNA	-1.83705	0.0977679	1	-1	1	1
chr6.trna13	trna13	Type: Lys;Anticodon: CTT at 34-36 (26556807-26556809);Score: 80.47	tRNA	-1.80469	0.335138	1	-1.80737	0.298351	1
chr6.trna130	trna130	Type: Gln;Anticodon: TTG at 34-36 (27763678-27763676);Score: 68.31	tRNA	-12.1837	0.000876715	0.0597187	-2.95384	0.0612591	1
chr6.trna131	trna131	Type: Gln;Anticodon: CTG at 34-36 (27759173-27759171);Score: 66.25	tRNA	-4.46661	0.0151044	0.319603	-1.7519	0.259725	1
chr6.trna132	trna132	Type: Val;Anticodon: AAC at 34-36 (27721218-27721216);Score: 86.79	tRNA	1.36698	0.375125	1	1.48774	0.125868	1
chr6.trna133	trna133	Type: Val;Anticodon: CAC at 34-36 (27696366-27696364);Score: 64.50	tRNA	-4.50741	0.0103523	0.261305	-11.3481	0.000198298	0.145396
chr6.trna134	trna134	Type: Leu;Anticodon: TAA at 34-36 (27688947-27688945);Score: 80.48	tRNA	-13.8946	0.00150094	0.0841947	-5.99049	0.0144414	0.768853
chr6.trna135	trna135	Type: Thr;Anticodon: AGT at 35-37 (27652513-27652511);Score: 83.05	tRNA	-1.62036	0.256602	1	-1.64914	0.369615	1
chr6.trna136	trna136	Type: Val;Anticodon: AAC at 34-36 (27648924-27648922);Score: 79.68	tRNA	1.11564	0.865942	1	2.90831	0.037114	1
chr6.trna137	trna137	Type: Ser;Anticodon: CGA at 34-36 (27640277-27640275);Score: 89.16	tRNA	-6.71317	0.0163125	0.336573	-4.419	0.00408103	0.445998
chr6.trna138	trna138	Type: Arg;Anticodon: ACG at 34-36 (27638383-27638381);Score: 68.07	tRNA	-5.39886	0.00806727	0.218608	-2.57705	0.169366	1
chr6.trna139	trna139	Type: Val;Anticodon: AAC at 34-36 (27618746-27618744);Score: 81.58	tRNA	-1.3167	0.640508	1	1.90147	0.0906426	1
chr6.trna14	trna14	Type: Tyr;Anticodon: GTA at 34-36 (26569119-26569121);Score: 76.45;Possible intron: 38-55 (26569123-26569140)	tRNA	-16.0214	0.00019438	0.0261232	-6.34143	0.00634487	0.51222
chr6.trna140	trna140	Type: Leu;Anticodon: CAA at 35-37 (27573490-27573488);Score: 68.53;Possible intron: 39-62 (27573486-27573463)	tRNA	-7.46762	0.0141651	0.310976	-1.77811	0.35945	1
chr6.trna141	trna141	Type: Leu;Anticodon: CAA at 35-37 (27570420-27570418);Score: 68.19;Possible intron: 39-61 (27570416-27570394)	tRNA	-7.30193	0.0189349	0.367907	-1.55	0.496134	1
chr6.trna142	trna142	Type: Met;Anticodon: CAT at 33-35 (27560639-27560637);Score: 68.98	tRNA	-1	1	1	-1.10952	0.340893	1
chr6.trna143	trna143	Type: Lys;Anticodon: TTT at 34-36 (27559632-27559630);Score: 83.31	tRNA	1.39905	0.322139	1	1.08453	0.810146	1
chr6.trna144	trna144	Type: Asp;Anticodon: GTC at 34-36 (27551274-27551272);Score: 64.62	tRNA	-1.64309	0.31021	1	-2.32373	0.0895469	1
chr6.trna145	trna145	Type: Ser;Anticodon: AGA at 34-36 (27521240-27521238);Score: 79.96	tRNA	-8.54865	0.00942976	0.244854	-10.2668	8.76862e-05	0.14534
chr6.trna146	trna146	Type: Gln;Anticodon: CTG at 34-36 (27515569-27515567);Score: 72.00	tRNA	-4.27573	0.0132511	0.300186	-1.22147	0.595397	1
chr6.trna147	trna147	Type: Ser;Anticodon: AGA at 34-36 (27509602-27509600);Score: 88.50	tRNA	-3.63045	0.159954	1	-2.44682	0.0782033	1
chr6.trna148	trna148	Type: Ser;Anticodon: TGA at 34-36 (27473655-27473653);Score: 84.78	tRNA	-19.4783	0.000233568	0.02978	-3.12091	0.149192	1
chr6.trna149	trna149	Type: Lys;Anticodon: TTT at 34-36 (27302808-27302806);Score: 81.41	tRNA	-1.42317	0.175847	1	-1.06857	0.825592	1
chr6.trna15	trna15	Type: Tyr;Anticodon: GTA at 34-36 (26575831-26575833);Score: 72.82;Possible intron: 38-54 (26575835-26575851)	tRNA	-4.16249	0.0185683	0.367907	1.07025	0.914853	1
chr6.trna150	trna150	Type: Met;Anticodon: CAT at 33-35 (27300803-27300801);Score: 68.98	tRNA	-1	1	1	-1.10952	0.340893	1
chr6.trna151	trna151	Type: Thr;Anticodon: CGT at 33-35 (27271607-27271605);Score: 46.44	tRNA	-1.18641	0.444919	1	-4.56972	0.000321063	0.176921
chr6.trna152	trna152	Type: Val;Anticodon: CAC at 34-36 (27248088-27248086);Score: 87.34	tRNA	1.16203	0.735871	1	-1.47361	0.347118	1
chr6.trna153	trna153	Type: Ile;Anticodon: AAT at 35-37 (27243029-27243027);Score: 82.10	tRNA	-3.72626	0.0812845	0.939835	1.02927	0.943376	1
chr6.trna154	trna154	Type: Ile;Anticodon: AAT at 35-37 (27205389-27205387);Score: 80.66	tRNA	-1.61765	0.256675	1	-1.22529	0.248963	1
chr6.trna155	trna155	Type: Leu;Anticodon: TAA at 34-36 (27198383-27198381);Score: 74.34	tRNA	-1.58315	0.311123	1	-1.32684	0.599951	1
chr6.trna156	trna156	Type: Arg;Anticodon: ACG at 34-36 (27181662-27181660);Score: 68.07	tRNA	-2.24418	0.0399932	0.62833	-1.32539	0.514229	1
chr6.trna157	trna157	Type: Val;Anticodon: CAC at 34-36 (27173906-27173904);Score: 73.23	tRNA	-2.1898	0.233512	1	-2.69657	0.0107272	0.64656
chr6.trna158	trna158	Type: Ile;Anticodon: AAT at 35-37 (27145033-27145031);Score: 80.66	tRNA	-1.97196	0.20473	1	-1.04716	0.917753	1
chr6.trna159	trna159	Type: Ala;Anticodon: AGC at 34-36 (26796045-26796043);Score: 62.45	tRNA	-1.86005	0.159959	1	-1.14763	0.209438	1
chr6.trna16	trna16	Type: Tyr;Anticodon: GTA at 34-36 (26577365-26577367);Score: 77.01;Possible intron: 38-53 (26577369-26577384)	tRNA	-9.13341	0.00118404	0.0713653	-3.4357	0.052332	1
chr6.trna160	trna160	Type: Ala;Anticodon: AGC at 34-36 (26773810-26773808);Score: 54.69	tRNA	-1	1	1	-1.13479	0.340893	1
chr6.trna161	trna161	Type: Ala;Anticodon: AGC at 34-36 (26771329-26771327);Score: 63.36	tRNA	-26.2721	8.97611e-06	0.00702972	-4.35888	0.0313208	1
chr6.trna162	trna162	Type: Met;Anticodon: CAT at 34-36 (26758589-26758587);Score: 75.76	tRNA	-1.56217	0.340893	1	-1.22529	0.200487	1
chr6.trna163	trna163	Type: Ile;Anticodon: AAT at 35-37 (26745294-26745292);Score: 79.57	tRNA	-2.44631	0.113573	1	1.18187	0.599683	1
chr6.trna164	trna164	Type: Met;Anticodon: CAT at 34-36 (26735613-26735611);Score: 75.76	tRNA	-1.56217	0.340893	1	-1.22529	0.200487	1
chr6.trna165	trna165	Type: Ile;Anticodon: AAT at 35-37 (26721260-26721258);Score: 78.57	tRNA	-7.95084	0.00458013	0.149342	-1.96808	0.174065	1
chr6.trna166	trna166	Type: Ala;Anticodon: AGC at 34-36 (26572131-26572129);Score: 63.06	tRNA	-3.60403	0.0196326	0.375474	-4.38561	0.00316593	0.398546
chr6.trna167	trna167	Type: Thr;Anticodon: AGT at 35-37 (26533184-26533182);Score: 83.05	tRNA	-1.98107	0.090791	0.999176	-1.94202	0.194339	1
chr6.trna168	trna168	Type: Trp;Anticodon: CCA at 33-35 (26331711-26331709);Score: 74.00	tRNA	-4.65744	0.0161153	0.333888	-3.66902	0.0896375	1
chr6.trna169	trna169	Type: Met;Anticodon: CAT at 33-35 (26330568-26330566);Score: 68.98	tRNA	-1	1	1	-1.10952	0.340893	1
chr6.trna17	trna17	Type: Tyr;Anticodon: GTA at 34-36 (26595135-26595137);Score: 73.91;Possible intron: 38-53 (26595139-26595154)	tRNA	-11.3399	0.000526305	0.0451215	-1.62582	0.465421	1
chr6.trna170	trna170	Type: Trp;Anticodon: CCA at 33-35 (26319369-26319367);Score: 74.00	tRNA	-3.99782	0.0139591	0.309873	-5.06386	0.0285138	1
chr6.trna171	trna171	Type: Met;Anticodon: CAT at 33-35 (26313391-26313389);Score: 68.98	tRNA	-1	1	1	-1.10952	0.340893	1
chr6.trna172	trna172	Type: Ser;Anticodon: TGA at 34-36 (26312872-26312870);Score: 88.25	tRNA	-7.83659	0.00588022	0.179935	-1.33555	0.651297	1
chr6.trna173	trna173	Type: Gln;Anticodon: TTG at 34-36 (26312013-26312011);Score: 68.31	tRNA	-12.1478	0.00106743	0.0665336	-3.09184	0.0572062	1
chr6.trna174	trna174	Type: Gln;Anticodon: TTG at 34-36 (26311462-26311460);Score: 68.31	tRNA	-11.5392	0.00138386	0.079552	-2.83699	0.0706837	1
chr6.trna175	trna175	Type: Ser;Anticodon: GCT at 36-38 (26305766-26305764);Score: 67.16	tRNA	-2.79841	0.0684677	0.864101	-1.61583	0.290356	1
chr6.trna18	trna18	Type: Ala;Anticodon: AGC at 34-36 (26673623-26673625);Score: 60.72	tRNA	-1.62644	0.0918426	1	-1.41563	0.256284	1
chr6.trna19	trna19	Type: Ala;Anticodon: AGC at 34-36 (26682748-26682750);Score: 62.45	tRNA	-1.4411	0.200554	1	-1.41563	0.256284	1
chr6.trna2	trna2	Type: Met;Anticodon: CAT at 33-35 (26286786-26286788);Score: 68.98	tRNA	-1.76877	0.347388	1	-2.98191	0.0471462	1
chr6.trna20	trna20	Type: Ala;Anticodon: AGC at 34-36 (26687518-26687520);Score: 63.16	tRNA	-1.61758	0.148607	1	-1.41563	0.256284	1
chr6.trna21	trna21	Type: Met;Anticodon: CAT at 34-36 (26701745-26701747);Score: 75.06	tRNA	-2.58192	0.0883743	0.984837	1.23505	0.564682	1
chr6.trna22	trna22	Type: Ala;Anticodon: AGC at 34-36 (26705639-26705641);Score: 61.81	tRNA	-1	1	1	1.49165	0.233357	1
chr6.trna23	trna23	Type: Ala;Anticodon: AGC at 34-36 (26728289-26728291);Score: 54.69	tRNA	-1	1	1	-1.13479	0.340893	1
chr6.trna24	trna24	Type: Ala;Anticodon: AGC at 34-36 (26730770-26730772);Score: 63.36	tRNA	-3.24093	0.114801	1	-1.82184	0.263594	1
chr6.trna25	trna25	Type: Ala;Anticodon: AGC at 34-36 (26751951-26751953);Score: 46.89	tRNA	-1	1	1	1.08163	0.340893	1
chr6.trna26	trna26	Type: Undet;Anticodon: ??? at 0-0 (0-0);Score: 39.46	tRNA	-2.06134	0.173193	1	-1.40144	0.436026	1
chr6.trna27	trna27	Type: Met;Anticodon: CAT at 34-36 (26766477-26766479);Score: 75.76	tRNA	-2.04346	0.1613	1	-1.16102	0.340893	1
chr6.trna28	trna28	Type: Ile;Anticodon: AAT at 35-37 (26780866-26780868);Score: 78.57	tRNA	-11.7969	1.12449e-05	0.0072597	-2.28206	0.217262	1
chr6.trna29	trna29	Type: Ile;Anticodon: TAT at 35-37 (26988159-26988161);Score: 67.58;Possible intron: 39-58 (26988163-26988182)	tRNA	-1.55379	0.566477	1	-1.48316	0.577889	1
chr6.trna3	trna3	Type: Arg;Anticodon: TCG at 34-36 (26299938-26299940);Score: 69.55	tRNA	-15.7249	0.000412054	0.0397852	-3.75099	0.0269002	1
chr6.trna30	trna30	Type: Pro;Anticodon: CGG at 33-35 (27059553-27059555);Score: 71.93	tRNA	-2.91854	0.007429	0.205181	-3.88427	0.0145244	0.768853
chr6.trna31	trna31	Type: Ser;Anticodon: GCT at 34-36 (27065118-27065120);Score: 88.12	tRNA	-10.0917	0.00510517	0.161691	-9.15277	0.000372155	0.178181
chr6.trna32	trna32	Type: Val;Anticodon: CAC at 34-36 (27118055-27118057);Score: 56.94	tRNA	-1.47728	0.256104	1	-1.46204	0.265243	1
chr6.trna33	trna33	Type: His;Anticodon: GTG at 34-36 (27125939-27125941);Score: 64.63	tRNA	-1.00583	0.985727	1	-1.43541	0.338763	1
chr6.trna34	trna34	Type: Thr;Anticodon: AGT at 35-37 (27130084-27130086);Score: 80.30	tRNA	-1.5445	0.340942	1	-2.09747	0.159265	1
chr6.trna35	trna35	Type: Ser;Anticodon: CGA at 34-36 (27177661-27177663);Score: 90.35	tRNA	-7.44094	0.0206001	0.388743	-9.013	0.00167401	0.320155
chr6.trna36	trna36	Type: Arg;Anticodon: ACG at 34-36 (27182985-27182987);Score: 68.07	tRNA	-2.80267	0.0808146	0.938903	-1.35989	0.384018	1
chr6.trna37	trna37	Type: Val;Anticodon: AAC at 34-36 (27203321-27203323);Score: 74.63	tRNA	-3.22581	0.0470419	0.695144	-5.20841	0.00979559	0.628497
chr6.trna38	trna38	Type: Ile;Anticodon: AAT at 35-37 (27241773-27241775);Score: 75.35	tRNA	-10.9839	0.00116309	0.0709627	-2.97414	0.114435	1
chr6.trna39	trna39	Type: Ile;Anticodon: AAT at 35-37 (27251898-27251900);Score: 44.67	tRNA	-6.53951	0.0144134	0.311612	-1.83427	0.273112	1
chr6.trna4	trna4	Type: Arg;Anticodon: TCG at 34-36 (26323079-26323081);Score: 72.33	tRNA	-20.5728	0.000287609	0.0331192	-5.66791	0.00730207	0.518708
chr6.trna40	trna40	Type: Val;Anticodon: TAC at 34-36 (27258438-27258440);Score: 76.42	tRNA	-1.40461	0.399302	1	-1.73102	0.148903	1
chr6.trna41	trna41	Type: Ser;Anticodon: ACT at 35-37 (27261705-27261707);Score: 49.68	tRNA	-3.22337	0.0140699	0.310256	1.02899	0.765445	1
chr6.trna42	trna42	Type: Gln;Anticodon: CTG at 34-36 (27263245-27263247);Score: 68.41	tRNA	-2.91302	0.0789147	0.927217	-1.1029	0.793458	1
chr6.trna43	trna43	Type: Ser;Anticodon: GCT at 34-36 (27265808-27265810);Score: 86.80	tRNA	-6.47257	0.000434299	0.0407462	-11.3635	0.000165661	0.145396
chr6.trna44	trna44	Type: Ser;Anticodon: AGA at 34-36 (27446624-27446626);Score: 88.01	tRNA	-1.40174	0.408399	1	-1.13479	0.340893	1
chr6.trna45	trna45	Type: Asp;Anticodon: GTC at 34-36 (27447486-27447488);Score: 72.92	tRNA	-2.56235	0.0830688	0.952848	-1.35929	0.525096	1
chr6.trna46	trna46	Type: Ser;Anticodon: AGA at 34-36 (27463626-27463628);Score: 88.01	tRNA	-1.55853	0.266104	1	-1.13479	0.340893	1
chr6.trna47	trna47	Type: Ser;Anticodon: AGA at 34-36 (27470851-27470853);Score: 88.01	tRNA	-1.55853	0.266104	1	-1.13479	0.340893	1
chr6.trna48	trna48	Type: Asp;Anticodon: GTC at 34-36 (27471556-27471558);Score: 72.92	tRNA	-2.1485	0.142025	1	-1.75742	0.234367	1
chr6.trna49	trna49	Type: Gln;Anticodon: CTG at 34-36 (27487341-27487343);Score: 73.65	tRNA	-6.80479	0.000291465	0.0331192	-3.19031	0.0524568	1
chr6.trna5	trna5	Type: Ser;Anticodon: AGA at 34-36 (26327850-26327852);Score: 88.01	tRNA	-5.09645	0.0430857	0.656182	-1.79801	0.138511	1
chr6.trna50	trna50	Type: Ser;Anticodon: AGA at 34-36 (27500020-27500022);Score: 86.61	tRNA	-3.87021	0.0283577	0.489614	1.69437	0.399432	1
chr6.trna51	trna51	Type: Ser;Anticodon: TGA at 34-36 (27513501-27513503);Score: 88.73	tRNA	-3.35182	0.0486988	0.716434	-1.03223	0.932107	1
chr6.trna52	trna52	Type: Arg;Anticodon: TCT at 34-36 (27529996-27529998);Score: 65.24;Possible intron: 38-51 (27530000-27530013)	tRNA	-15.9735	0.000328559	0.0343949	-5.0173	0.0288329	1
chr6.trna53	trna53	Type: Lys;Anticodon: TTT at 34-36 (27543879-27543881);Score: 59.40	tRNA	-8.87108	0.00166273	0.0853394	-1.95631	0.182002	1
chr6.trna54	trna54	Type: Thr;Anticodon: CGT at 34-36 (27586168-27586170);Score: 63.29	tRNA	-8.90055	0.00317622	0.117426	-2.24238	0.0636972	1
chr6.trna55	trna55	Type: Ile;Anticodon: TAT at 35-37 (27599234-27599236);Score: 68.23;Possible intron: 39-58 (27599238-27599257)	tRNA	-1.34072	0.695609	1	-1.25415	0.734229	1
chr6.trna56	trna56	Type: Phe;Anticodon: GAA at 34-36 (27632578-27632580);Score: 53.54	tRNA	-9.93826	0.0152766	0.320519	-3.71325	0.0441125	1
chr6.trna57	trna57	Type: Ile;Anticodon: AAT at 35-37 (27636396-27636398);Score: 76.09	tRNA	-10.5847	0.00436822	0.144325	-1.02068	0.949384	1
chr6.trna58	trna58	Type: Val;Anticodon: CAC at 34-36 (27650521-27650523);Score: 33.44	tRNA	-2.04643	0.348192	1	-2.31261	0.232095	1
chr6.trna59	trna59	Type: Ile;Anticodon: AAT at 35-37 (27656001-27656003);Score: 83.32	tRNA	-1.1028	0.812804	1	1.46142	0.217292	1
chr6.trna6	trna6	Type: Arg;Anticodon: ACG at 34-36 (26328401-26328403);Score: 72.37	tRNA	-3.28126	0.0565932	0.766784	-2.56856	0.201474	1
chr6.trna60	trna60	Type: Thr;Anticodon: AGT at 35-37 (27694507-27694509);Score: 81.60	tRNA	-1	1	1	1.02882	0.766432	1
chr6.trna61	trna61	Type: Met;Anticodon: CAT at 33-35 (27745696-27745698);Score: 62.43	tRNA	-1.752	0.353945	1	-2.84978	0.0558641	1
chr6.trna62	trna62	Type: Ser;Anticodon: GCT at 34-36 (28180848-28180850);Score: 83.46	tRNA	-8.42342	0.000301071	0.0332683	-2.41651	0.125377	1
chr6.trna63	trna63	Type: Ile;Anticodon: TAT at 35-37 (28505401-28505403);Score: 65.86;Possible intron: 39-58 (28505405-28505424)	tRNA	-1.20977	0.818642	1	-1.39399	0.598926	1
chr6.trna64	trna64	Type: Gln;Anticodon: TTG at 34-36 (28557189-28557191);Score: 71.88	tRNA	-20.4888	3.45704e-05	0.0104183	-4.63752	0.00763765	0.53231
chr6.trna65	trna65	Type: Ala;Anticodon: AGC at 33-35 (28574965-28574967);Score: 76.69	tRNA	-7.45019	0.00355246	0.125727	-7.06135	0.00254388	0.377483
chr6.trna66	trna66	Type: Ala;Anticodon: TGC at 33-35 (28611254-28611256);Score: 78.55	tRNA	-9.71156	0.00333088	0.121451	-4.63702	0.00644102	0.51222
chr6.trna67	trna67	Type: Ala;Anticodon: AGC at 33-35 (28678398-28678400);Score: 75.68	tRNA	-12.5368	0.000665742	0.0546399	-10.0576	0.00106056	0.25111
chr6.trna68	trna68	Type: Ala;Anticodon: AGC at 33-35 (28687513-28687515);Score: 70.19	tRNA	-10.5703	0.000673222	0.0546399	-8.52915	0.00215358	0.345441
chr6.trna69	trna69	Type: Thr;Anticodon: AGT at 35-37 (28693829-28693831);Score: 82.17	tRNA	-14.5482	0.000153262	0.0238329	-2.36317	0.128608	1
chr6.trna7	trna7	Type: Leu;Anticodon: CAG at 35-37 (26521470-26521472);Score: 77.22	tRNA	1.00263	0.340893	1	-1	1	1
chr6.trna70	trna70	Type: Ala;Anticodon: CGC at 33-35 (28697124-28697126);Score: 70.09	tRNA	-13.8533	0.000826221	0.0592814	-7.70445	0.00579354	0.492451
chr6.trna71	trna71	Type: Lys;Anticodon: TTT at 34-36 (28715554-28715556);Score: 72.00	tRNA	-39.25	0.000121353	0.0208078	-3.50841	0.113444	1
chr6.trna72	trna72	Type: Phe;Anticodon: GAA at 34-36 (28732197-28732199);Score: 59.98	tRNA	-4.1024	0.0171569	0.348928	-1.50403	0.27257	1
chr6.trna73	trna73	Type: Arg;Anticodon: CCG at 34-36 (28849198-28849200);Score: 69.88	tRNA	-6.08357	0.00955774	0.24753	-4.49068	0.00725398	0.518708
chr6.trna74	trna74	Type: Leu;Anticodon: CAA at 35-37 (28908864-28908866);Score: 69.73;Possible intron: 39-60 (28908868-28908889)	tRNA	-7.48805	0.00792239	0.216451	-3.03149	0.0934582	1
chr6.trna75	trna75	Type: Met;Anticodon: CAT at 34-36 (28912385-28912387);Score: 76.58	tRNA	-1.90111	0.457917	1	-1.88536	0.248896	1
chr6.trna76	trna76	Type: Lys;Anticodon: TTT at 34-36 (28918839-28918841);Score: 83.80	tRNA	1.00378	0.987537	1	-1.05432	0.856292	1
chr6.trna77	trna77	Type: Glu;Anticodon: CTC at 34-36 (28950009-28950011);Score: 76.61	tRNA	-2.50272	0.000861341	0.0593737	-2.53248	0.0652219	1
chr6.trna78	trna78	Type: Leu;Anticodon: AAG at 35-37 (28956813-28956815);Score: 68.10	tRNA	-9.02448	0.00165137	0.0853394	-4.75845	0.0047253	0.477027
chr6.trna79	trna79	Type: Gln;Anticodon: TTG at 34-36 (37288028-37288030);Score: 21.80	tRNA	-1	1	1	-1	1	1
chr6.trna8	trna8	Type: Arg;Anticodon: ACG at 34-36 (26537759-26537761);Score: 72.37	tRNA	-2.7509	0.104259	1	-3.90309	0.0476936	1
chr6.trna80	trna80	Type: Ile;Anticodon: AAT at 35-37 (58149288-58149290);Score: 83.55	tRNA	-3.02722	0.0139532	0.309873	1.02882	0.766432	1
chr6.trna81	trna81	Type: Leu;Anticodon: TAA at 34-36 (69914411-69914413);Score: 34.00	tRNA	-1	1	1	-1.50982	0.256677	1
chr6.trna82	trna82	Type: Gly;Anticodon: GCC at 33-35 (142578808-142578810);Score: 46.73	tRNA	-2.81008	0.018612	0.367907	-3.98603	0.00102038	0.25111
chr6.trna83	trna83	Type: Leu;Anticodon: TAA at 34-36 (144537717-144537719);Score: 80.77	tRNA	-2.66245	0.0641394	0.827323	-1.44978	0.395971	1
chr6.trna84	trna84	Type: Gln;Anticodon: TTG at 34-36 (145503892-145503894);Score: 59.31	tRNA	-9.71959	1.3104e-05	0.0072597	-4.40223	0.0065174	0.51222
chr6.trna85	trna85	Type: Glu;Anticodon: TTC at 31-33 (163210052-163210050);Score: 22.25	tRNA	-4.74642	0.000834529	0.0592814	-6.65981	0.00507299	0.477027
chr6.trna86	trna86	Type: Val;Anticodon: TAC at 36-38 (156869085-156869083);Score: 31.66	tRNA	-1	1	1	-1	1	1
chr6.trna87	trna87	Type: Glu;Anticodon: CTC at 34-36 (126101431-126101429);Score: 76.61	tRNA	-1.95966	0.0248879	0.441982	-1.28491	0.609333	1
chr6.trna88	trna88	Type: Phe;Anticodon: GAA at 34-36 (79668049-79668047);Score: 43.56	tRNA	-19.6369	1.66173e-06	0.00643234	-3.20988	0.112667	1
chr6.trna89	trna89	Type: Ala;Anticodon: AGC at 34-36 (58196662-58196660);Score: 57.89	tRNA	-1.86005	0.159959	1	-1.14763	0.209438	1
chr6.trna9	trna9	Type: Val;Anticodon: CAC at 34-36 (26538315-26538317);Score: 87.39	tRNA	-3.16345	0.0326836	0.538142	-1.90743	0.364665	1
chr6.trna90	trna90	Type: Ala;Anticodon: AGC at 34-36 (58187483-58187481);Score: 54.84	tRNA	-1	1	1	-1	1	1
chr6.trna91	trna91	Type: Ala;Anticodon: AGC at 34-36 (58182718-58182716);Score: 62.45	tRNA	-1.86005	0.159959	1	-1.14763	0.209438	1
chr6.trna92	trna92	Type: Met;Anticodon: CAT at 34-36 (58168531-58168529);Score: 64.33	tRNA	-1	1	1	-1	1	1
chr6.trna93	trna93	Type: Ala;Anticodon: AGC at 34-36 (58164667-58164665);Score: 61.81	tRNA	-1.30809	0.340893	1	1.49165	0.233357	1
chr6.trna94	trna94	Type: Ala;Anticodon: AGC at 34-36 (58142628-58142626);Score: 54.62	tRNA	-4.84364	0.0196011	0.375474	-1.77121	0.269842	1
chr6.trna95	trna95	Type: Ala;Anticodon: AGC at 34-36 (58141916-58141914);Score: 42.26	tRNA	-1.34469	0.230716	1	1.56008	0.177793	1
chr6.trna96	trna96	Type: Phe;Anticodon: GAA at 34-36 (28949488-28949486);Score: 84.19	tRNA	-1.81567	0.147595	1	-1.61332	0.169778	1
chr6.trna97	trna97	Type: Met;Anticodon: CAT at 34-36 (28921081-28921079);Score: 76.58	tRNA	-1.85912	0.401076	1	-1.9487	0.163764	1
chr6.trna98	trna98	Type: Leu;Anticodon: AAG at 35-37 (28911446-28911444);Score: 69.84	tRNA	-11.5288	0.0023528	0.100599	-4.48809	0.0532199	1
chr6.trna99	trna99	Type: Gln;Anticodon: CTG at 34-36 (28909416-28909414);Score: 73.65	tRNA	-7.9597	7.40429e-05	0.0180776	-4.62879	0.0046872	0.477027
chr7.trna1	trna1	Type: Trp;Anticodon: CCA at 33-35 (99067339-99067341);Score: 70.08	tRNA	-4.11318	0.0176722	0.357215	-4.28228	0.0100964	0.631499
chr7.trna10	trna10	Type: Cys;Anticodon: GCA at 33-35 (149281848-149281850);Score: 69.82	tRNA	-11.6764	0.0140323	0.310256	-3.22136	0.0909499	1
chr7.trna11	trna11	Type: Cys;Anticodon: GCA at 33-35 (149295078-149295080);Score: 65.84	tRNA	1.33965	0.51555	1	1.29685	0.665949	1
chr7.trna12	trna12	Type: Ser;Anticodon: AGA at 33-35 (149305499-149305501);Score: 62.08	tRNA	-6.51862	0.00182456	0.0893856	-1.79649	0.170962	1
chr7.trna13	trna13	Type: Cys;Anticodon: GCA at 33-35 (149332810-149332812);Score: 74.20	tRNA	-1.19798	0.174996	1	-1	1	1
chr7.trna14	trna14	Type: Cys;Anticodon: GCA at 33-35 (149361947-149361949);Score: 60.15	tRNA	-1.0988	0.35371	1	-1	1	1
chr7.trna15	trna15	Type: Cys;Anticodon: GCA at 33-35 (149404792-149404794);Score: 74.20	tRNA	-1.07746	0.656838	1	-1	1	1
chr7.trna16	trna16	Type: Cys;Anticodon: GCA at 33-35 (149388311-149388309);Score: 69.30	tRNA	-4.88007	0.107783	1	-2.45748	0.137419	1
chr7.trna17	trna17	Type: Cys;Anticodon: GCA at 33-35 (149344085-149344083);Score: 71.81	tRNA	-1.47335	0.147411	1	-1.2454	0.217555	1
chr7.trna18	trna18	Type: Cys;Anticodon: GCA at 33-35 (149310195-149310193);Score: 67.69	tRNA	1.24802	0.340893	1	1.18457	0.300928	1
chr7.trna19	trna19	Type: Cys;Anticodon: GCA at 33-35 (149292344-149292342);Score: 57.52	tRNA	-5.47227	0.000731911	0.0571898	1.25582	0.407994	1
chr7.trna2	trna2	Type: Pro;Anticodon: AGG at 33-35 (128423536-128423538);Score: 75.92	tRNA	-1.30809	0.340893	1	-1	1	1
chr7.trna20	trna20	Type: Cys;Anticodon: GCA at 33-35 (149286203-149286201);Score: 77.55	tRNA	-8.98956	0.000497169	0.0451215	-2.90992	0.119314	1
chr7.trna21	trna21	Type: Cys;Anticodon: GCA at 33-35 (149112268-149112266);Score: 73.76	tRNA	-9.25047	0.000972669	0.0636976	-4.71193	0.000857439	0.235205
chr7.trna22	trna22	Type: Cys;Anticodon: GCA at 33-35 (149074640-149074638);Score: 73.86	tRNA	-1	1	1	1.14912	0.317074	1
chr7.trna23	trna23	Type: Cys;Anticodon: GCA at 33-35 (149072889-149072887);Score: 68.91	tRNA	-1.52908	0.129184	1	-1.33509	0.226559	1
chr7.trna24	trna24	Type: Tyr;Anticodon: GTA at 33-35 (149053788-149053786);Score: 33.50	tRNA	-3.03339	0.0538365	0.756175	-3.30555	0.0407325	1
chr7.trna25	trna25	Type: Cys;Anticodon: GCA at 33-35 (149052805-149052803);Score: 71.19	tRNA	-1.97812	0.0755813	0.908895	-1.62391	0.332115	1
chr7.trna26	trna26	Type: Gln;Anticodon: TTG at 34-36 (57254018-57254016);Score: 22.05	tRNA	-1	1	1	-1	1	1
chr7.trna3	trna3	Type: Arg;Anticodon: CCT at 34-36 (139025479-139025481);Score: 67.28	tRNA	-2.8484	0.0792535	0.929105	-1.5167	0.447024	1
chr7.trna4	trna4	Type: Gln;Anticodon: TTG at 34-36 (141503390-141503392);Score: 34.30	tRNA	-1	1	1	-1.05535	0.340893	1
chr7.trna5	trna5	Type: Cys;Anticodon: GCA at 33-35 (149007313-149007315);Score: 79.54	tRNA	-8.21059	0.0142125	0.311328	-2.49383	0.159719	1
chr7.trna6	trna6	Type: Cys;Anticodon: GCA at 33-35 (149028252-149028254);Score: 74.20	tRNA	-1.19798	0.174996	1	-1	1	1
chr7.trna7	trna7	Type: Cys;Anticodon: GCA at 33-35 (149243663-149243665);Score: 69.62	tRNA	-11.0565	0.00244273	0.102936	-2.69563	0.189646	1
chr7.trna8	trna8	Type: Cys;Anticodon: GCA at 33-35 (149253834-149253836);Score: 59.93	tRNA	1.01254	0.978881	1	1.38042	0.598695	1
chr7.trna9	trna9	Type: Tyr;Anticodon: GTA at 34-36 (149255166-149255168);Score: 49.38	tRNA	-1.52372	0.340893	1	1.04382	0.340893	1
chr8.trna1	trna1	Type: Glu;Anticodon: CTC at 34-36 (11793413-11793415);Score: 26.22	tRNA	-5.1468	0.00193794	0.0904825	-13.5765	0.000161695	0.145396
chr8.trna10	trna10	Type: Met;Anticodon: CAT at 34-36 (124169509-124169507);Score: 79.85	tRNA	-2.1616	0.164528	1	-1.04048	0.944771	1
chr8.trna11	trna11	Type: Ser;Anticodon: AGA at 34-36 (96281933-96281931);Score: 88.01	tRNA	-6.37037	0.0202555	0.385375	-2.86105	0.0560827	1
chr8.trna12	trna12	Type: Tyr;Anticodon: GTA at 34-36 (66609586-66609584);Score: 46.11;Possible intron: 38-53 (66609582-66609567)	tRNA	-4.64581	0.0143708	0.311612	-1.81107	0.0940386	1
chr8.trna13	trna13	Type: Leu;Anticodon: TAA at 36-38 (47740077-47740075);Score: 20.57	tRNA	-1	1	1	-1	1	1
chr8.trna14	trna14	Type: Gln;Anticodon: TTG at 34-36 (32872684-32872682);Score: 22.66	tRNA	-1	1	1	-1	1	1
chr8.trna2	trna2	Type: Lys;Anticodon: TTT at 32-34 (18120234-18120236);Score: 20.79	tRNA	-1	1	1	-1.05535	0.340893	1
chr8.trna3	trna3	Type: Glu;Anticodon: CTC at 33-35 (59504830-59504832);Score: 33.87	tRNA	-7.2374	0.00914396	0.239307	-13.8837	0.000791238	0.235205
chr8.trna4	trna4	Type: Tyr;Anticodon: GTA at 34-36 (67025635-67025637);Score: 73.04;Possible intron: 38-57 (67025639-67025658)	tRNA	-3.59654	0.0599931	0.800847	1.22842	0.725364	1
chr8.trna5	trna5	Type: Tyr;Anticodon: GTA at 34-36 (67026256-67026258);Score: 69.69;Possible intron: 38-53 (67026260-67026275)	tRNA	-3.93458	0.0522065	0.741944	1.21315	0.749176	1
chr8.trna6	trna6	Type: Ala;Anticodon: AGC at 34-36 (67026457-67026459);Score: 63.68	tRNA	-10.5402	0.000156872	0.0240013	-17.6485	0.000134349	0.145396
chr8.trna7	trna7	Type: Glu;Anticodon: CTC at 33-35 (70072372-70072374);Score: 22.64	tRNA	-1.72998	0.18996	1	-2.47948	0.0495997	1
chr8.trna8	trna8	Type: Undet;Anticodon: ??? at 0-0 (0-0);Score: 37.10	tRNA	-5.59828	0.00106168	0.0665336	-1.69288	0.153231	1
chr8.trna9	trna9	Type: Phe;Anticodon: GAA at 34-36 (124270764-124270762);Score: 20.84	tRNA	-26.8249	5.68867e-06	0.00662072	-5.14235	0.00577564	0.492451
chr9.trna1	trna1	Type: Met;Anticodon: CAT at 36-38 (19404031-19404033);Score: 43.49	tRNA	-1	1	1	-1	1	1
chr9.trna2	trna2	Type: Arg;Anticodon: TCG at 34-36 (112960836-112960838);Score: 56.18	tRNA	-1.46828	0.340893	1	-1	1	1
chr9.trna3	trna3	Type: Trp;Anticodon: CCA at 36-38 (115617024-115617026);Score: 23.38;Possible intron: 40-63 (115617028-115617051)	tRNA	-1	1	1	-1	1	1
chr9.trna4	trna4	Type: Arg;Anticodon: TCT at 34-36 (131102412-131102410);Score: 67.17;Possible intron: 38-55 (131102408-131102391)	tRNA	-21.8187	8.34314e-05	0.0184383	-3.30581	0.103062	1
chr9.trna5	trna5	Type: Gln;Anticodon: CTG at 33-35 (126655562-126655560);Score: 22.97	tRNA	-1	1	1	-1	1	1
chr9.trna6	trna6	Type: Asp;Anticodon: GTC at 34-36 (77518028-77518026);Score: 54.95	tRNA	-6.531	0.00306785	0.115567	-3.95683	0.0230954	1
chr9.trna7	trna7	Type: His;Anticodon: GTG at 34-36 (14433976-14433974);Score: 64.63	tRNA	-1.02282	0.945068	1	-1.4742	0.31379	1
chr9.trna8	trna8	Type: Gln;Anticodon: TTG at 34-36 (5095123-5095121);Score: 21.75	tRNA	-1	1	1	-1	1	1
chrX.trna1	trna1	Type: Gln;Anticodon: TTG at 34-36 (55206699-55206701);Score: 34.66	tRNA	-1.30809	0.340893	1	-1	1	1
chrX.trna2	trna2	Type: Leu;Anticodon: TAA at 36-38 (55207794-55207792);Score: 28.07	tRNA	-1.30809	0.340893	1	1.19079	0.299366	1
chrX.trna3	trna3	Type: Glu;Anticodon: CTC at 34-36 (51306150-51306148);Score: 20.35	tRNA	-3.82345	0.00290439	0.111158	-2.94127	0.0749691	1
chrX.trna4	trna4	Type: Val;Anticodon: TAC at 34-36 (18693068-18693066);Score: 85.12	tRNA	-1.54287	0.18404	1	-2.28402	0.0247638	1
chrX.trna5	trna5	Type: Ile;Anticodon: GAT at 35-37 (3833310-3833308);Score: 72.42	tRNA	-5.771	0.00186106	0.0896967	-1.95663	0.102662	1
chrX.trna6	trna6	Type: Ile;Anticodon: GAT at 35-37 (3794881-3794879);Score: 72.42	tRNA	-5.771	0.00186106	0.0896967	-1.95663	0.102662	1
chrX.trna7	trna7	Type: Ile;Anticodon: GAT at 35-37 (3756457-3756455);Score: 72.42	tRNA	-7.62812	0.00134556	0.0787152	-1.95663	0.102662	1
chrY.trna1	trna1	Type: Gln;Anticodon: TTG at 36-38 (8240179-8240177);Score: 27.14	tRNA	-1	1	1	-1	1	1
